# Supplementary material for: (2E)-3-(2-Anthracen-2-yl)-1-(2-hy­droxy­phen­yl)prop-2-en-1-one
Source: Acta Crystallogr Sect E Struct Rep Online. 2011 Mar 5;67(Pt 4):o795. doi: 10.1107/S1600536811007598 (PMC3099885; doi:10.1107/S1600536811007598)
Supplement: Supplementary file 1 [file e-67-0o795-sup1.cif]

##############################################################################
###                                                                        ###
###        Electronic paper (Acta Crystallographica Section E)             ###
###                                                                        ###
##############################################################################
#                                                                            #
# This CIF contains the data in a paper accepted for publication in Acta     #
# Crystallographica Section E. It conforms to the requirements of Notes      #
# for Authors for Section E, and has been peer reviewed under the auspices   #
# of the IUCr Commission on Journals.                                        #
#                                                                            #
# Full details of the Crystallographic Information File format               #
# are given in the paper "The Crystallographic Information File (CIF):       #
# a New Standard Archive File for Crystallography" by S. R. Hall, F. H.      #
# Allen and I. D. Brown [Acta Cryst. (1991), A47, 655-685].                  #
#                                                                            #
# The current version of the core CIF dictionary is obtainable from          #
# ftp://ftp.iucr.org/pub/cif_core.dic. The current version number is 2.4.    #
#                                                                            #
# Software is freely available for graphical display of the structure(s) in  #
# this CIF.  For information consult the CIF home page http://www.iucr.org/  #
# cif/home.html                                                              #
#                                                                            #
# This file may be used for bona fide research purposes within the           #
# scientific community so long as proper attribution is given to the journal # 
# article from which it was obtained.                                        #
#                                                                            #
##############################################################################
                                             
data_global
_audit_creation_method     SHELXL-97
_journal_date_recd_electronic     2011-02-03
_journal_date_accepted     2011-02-28
_journal_name_full     'Acta Crystallographica, Section E'
_journal_year     2011
_journal_volume     67
_journal_issue      4
_journal_page_first     o795
_journal_page_last     o795
_journal_paper_category     QO
_journal_coeditor_code     CV5048
_publ_contact_author_name     'Jasinski, Jerry P.'
_publ_contact_author_address
;
Department of Chemistry
Keene State College
229 Main Street
Keene, New Hampshire 03435, USA
;
_publ_contact_author_email     jjasinski@keene.edu
_publ_contact_author_fax     ?
_publ_contact_author_phone     '603 358-2563'
_publ_section_title
;
(2<i>E</i>)-3-(2-Anthracen-2-yl)-1-(2-hydroxyphenyl)prop-2-en-1-one
;
loop_
    _publ_author_name
    _publ_author_address
    'Jasinski, Jerry P.'
;
Department of Chemistry
Keene State College
229 Main Street
Keene, NH 03435-2001, USA
;
    'Butcher, Ray J.'
;
Department of Chemistry
Howard University
525 College Street NW
Washington, DC 20059, USA
;
    'Musthafa Khaleel, V.'
;
Department of Chemistry
P.A. College of Engineering
Mangalore, 574 153, India
;
    'Sarojini, B. K.'
;
Department of Studies in Chemistry
University of Mysore
Manasagangotri, Mysore 570 006, India
;
    'Yathirajan, H. S.'
;
Department of Studies in Chemistry
University of Mysore
Manasagangotri, Mysore 570 006, India
;
data_I
_chemical_name_systematic
;
(2<i>E</i>)-3-(2-Anthracen-2-yl)-1-(2-hydroxyphenyl)prop-2-en-1-one
;
_chemical_name_common     ?
_chemical_formula_moiety     'C23 H16 O2'
_chemical_formula_sum     'C23 H16 O2'
_chemical_formula_iupac     'C23 H16 O2'
_chemical_formula_weight     324.36
_chemical_melting_point     ?
_symmetry_cell_setting     monoclinic
_symmetry_space_group_name_H-M     'P 21/c'
_symmetry_space_group_name_Hall     '-P 2ybc'
loop_
    _symmetry_equiv_pos_as_xyz
    'x, y, z'
    '-x, y+1/2, -z+1/2'
    '-x, -y, -z'
    'x, -y-1/2, z-1/2'
_cell_length_a     14.0748(5)
_cell_length_b     13.7362(5)
_cell_length_c     16.9800(8)
_cell_angle_alpha     90.00
_cell_angle_beta     101.487(5)
_cell_angle_gamma     90.00
_cell_volume     3217.1(2)
_cell_formula_units_Z     8
_cell_measurement_reflns_used     7472
_cell_measurement_theta_min     4.5314
_cell_measurement_theta_max     74.2040
_cell_measurement_temperature     110(2)
_exptl_crystal_description     plate
_exptl_crystal_colour     'pale yellow'
_exptl_crystal_size_max     0.46
_exptl_crystal_size_mid     0.35
_exptl_crystal_size_min     0.16
_exptl_crystal_density_diffrn     1.339
_exptl_crystal_density_meas     ?
_exptl_crystal_density_method     'not measured'
_exptl_crystal_F_000     1360
_exptl_absorpt_coefficient_mu     0.668
_exptl_absorpt_correction_type     multi-scan
_exptl_absorpt_process_details
;
(CrysAlis RED; Oxford Diffraction, 2007)
;
_exptl_absorpt_correction_T_min     0.53000
_exptl_absorpt_correction_T_max     1.00000
_exptl_special_details
;
;
_diffrn_ambient_temperature     110(2)
_diffrn_radiation_type     CuK\a
_diffrn_radiation_wavelength     1.54184
_diffrn_radiation_source     'Enhance (Cu) X-ray Source'
_diffrn_radiation_monochromator     'graphite'
_diffrn_measurement_device_type
;
Oxford Diffraction Xcalibur diffractometer with a Ruby (Gemini Cu) detector
;
_diffrn_measurement_method     '\w scans'
_diffrn_detector_area_resol_mean     10.5081
_diffrn_reflns_number     14048
_diffrn_reflns_av_R_equivalents     0.0215
_diffrn_reflns_av_sigmaI/netI     0.0233
_diffrn_reflns_theta_min     4.54
_diffrn_reflns_theta_max     74.33
_diffrn_reflns_theta_full     67.50
_diffrn_measured_fraction_theta_max     0.969
_diffrn_measured_fraction_theta_full     0.999
_diffrn_reflns_limit_h_min     -17
_diffrn_reflns_limit_h_max     17
_diffrn_reflns_limit_k_min     -13
_diffrn_reflns_limit_k_max     16
_diffrn_reflns_limit_l_min     -21
_diffrn_reflns_limit_l_max     17
_refine_special_details
;
Refinement of <i>F</i>^2^ against ALL reflections. The weighted <i>R</i>-factor
<i>wR</i> and goodness of fit <i>S</i> are based on <i>F</i>^2^, conventional
<i>R</i>-factors <i>R</i> are based on <i>F</i>, with <i>F</i> set to zero for
negative <i>F</i>^2^. The threshold expression of <i>F</i>^2^ >
\s(<i>F</i>^2^) is used only for calculating <i>R</i>-factors(gt) <i>etc</i>.
and is not relevant to the choice of reflections for refinement.
<i>R</i>-factors based on <i>F</i>^2^ are statistically about twice as large
as those based on <i>F</i>, and <i>R</i>- factors based on ALL data will be
even larger.
;
_reflns_number_total     6371
_reflns_number_gt     5277
_reflns_threshold_expression     I>2\s(I)
_refine_ls_structure_factor_coef     Fsqd
_refine_ls_matrix_type     full
_refine_ls_R_factor_all     0.0542
_refine_ls_R_factor_gt     0.0455
_refine_ls_wR_factor_gt     0.1285
_refine_ls_wR_factor_ref     0.1338
_refine_ls_goodness_of_fit_ref     1.062
_refine_ls_restrained_S_all     1.062
_refine_ls_number_reflns     6371
_refine_ls_number_parameters     453
_refine_ls_number_restraints     0
_refine_ls_hydrogen_treatment     constr
_refine_ls_weighting_scheme     calc
_refine_ls_weighting_details
         'calc w=1/[\s^2^(Fo^2^)+(0.0820P)^2^+0.6510P] where P=(Fo^2^+2Fc^2^)/3'
_atom_sites_solution_hydrogens     geom
_atom_sites_solution_primary     direct
_atom_sites_solution_secondary     difmap
_refine_ls_shift/su_max     0.001
_refine_ls_shift/su_mean     0.000
_refine_diff_density_max     0.300
_refine_diff_density_min     -0.243
_refine_ls_extinction_method     none
_refine_ls_extinction_coef     ?
loop_
    _atom_type_symbol
    _atom_type_description
    _atom_type_scat_dispersion_real
    _atom_type_scat_dispersion_imag
    _atom_type_scat_source
    'C' 'C' 0.0181 0.0091
                         'International Tables Vol C Tables 4.2.6.8 and 6.1.1.4'
    'H' 'H' 0.0000 0.0000
                         'International Tables Vol C Tables 4.2.6.8 and 6.1.1.4'
    'O' 'O' 0.0492 0.0322
                         'International Tables Vol C Tables 4.2.6.8 and 6.1.1.4'
_computing_data_collection     '<i>CrysAlis PRO</i> (Oxford Diffraction, 2007)'
_computing_cell_refinement     '<i>CrysAlis PRO</i> (Oxford Diffraction, 2007)'
_computing_data_reduction     '<i>CrysAlis RED</i> (Oxford Diffraction, 2007)'
_computing_structure_solution     '<i>SHELXS97</i> (Sheldrick, 2008)'
_computing_structure_refinement     '<i>SHELXL97</i> (Sheldrick, 2008)'
_computing_molecular_graphics     '<i>SHELXTL</i> (Sheldrick, 2008)'
_computing_publication_material     '<i>SHELXTL</i> (Sheldrick, 2008)'
loop_
    _atom_site_type_symbol
    _atom_site_label
    _atom_site_fract_x
    _atom_site_fract_y
    _atom_site_fract_z
    _atom_site_U_iso_or_equiv
    _atom_site_adp_type
    _atom_site_calc_flag
    _atom_site_refinement_flags
    _atom_site_occupancy
    _atom_site_disorder_assembly
    _atom_site_disorder_group
    O O1A 0.96585(8) 0.60784(8) 0.83860(7) 0.0324(3) Uani d . 1 . .
    H H1A 0.9210 0.5710 0.8160 0.039 Uiso calc R 1 . .
    O O2A 0.81576(8) 0.55812(8) 0.73334(7) 0.0331(3) Uani d . 1 . .
    C C1A 0.88430(10) 0.71509(11) 0.73290(8) 0.0240(3) Uani d . 1 . .
    C C2A 0.95647(10) 0.69567(11) 0.80224(9) 0.0261(3) Uani d . 1 . .
    C C3A 1.02217(10) 0.76822(13) 0.83456(9) 0.0303(3) Uani d . 1 . .
    H H3AA 1.0707 0.7547 0.8807 0.036 Uiso calc R 1 . .
    C C4A 1.01718(11) 0.85966(12) 0.79998(10) 0.0319(3) Uani d . 1 . .
    H H4AA 1.0621 0.9086 0.8226 0.038 Uiso calc R 1 . .
    C C5A 0.94648(11) 0.88039(12) 0.73208(10) 0.0312(3) Uani d . 1 . .
    H H5AA 0.9429 0.9434 0.7085 0.037 Uiso calc R 1 . .
    C C6A 0.88169(10) 0.80891(11) 0.69930(9) 0.0264(3) Uani d . 1 . .
    H H6AA 0.8340 0.8234 0.6528 0.032 Uiso calc R 1 . .
    C C7A 0.81576(10) 0.63764(11) 0.69853(9) 0.0255(3) Uani d . 1 . .
    C C8A 0.74674(11) 0.65488(11) 0.62179(9) 0.0262(3) Uani d . 1 . .
    H H8AA 0.7582 0.7072 0.5883 0.031 Uiso calc R 1 . .
    C C9A 0.66916(10) 0.59885(10) 0.59865(9) 0.0244(3) Uani d . 1 . .
    H H9AA 0.6597 0.5466 0.6329 0.029 Uiso calc R 1 . .
    C C10A 0.59645(10) 0.61196(10) 0.52339(9) 0.0233(3) Uani d . 1 . .
    C C11A 0.49737(10) 0.62045(10) 0.52774(9) 0.0230(3) Uani d . 1 . .
    C C12A 0.46396(11) 0.61652(11) 0.60210(9) 0.0273(3) Uani d . 1 . .
    H H12A 0.5097 0.6073 0.6508 0.033 Uiso calc R 1 . .
    C C13A 0.36839(12) 0.62563(11) 0.60448(10) 0.0300(3) Uani d . 1 . .
    H H13A 0.3484 0.6221 0.6546 0.036 Uiso calc R 1 . .
    C C14A 0.29797(11) 0.64039(12) 0.53282(10) 0.0309(3) Uani d . 1 . .
    H H14A 0.2314 0.6467 0.5354 0.037 Uiso calc R 1 . .
    C C15A 0.32575(11) 0.64553(11) 0.46082(10) 0.0278(3) Uani d . 1 . .
    H H15A 0.2783 0.6555 0.4132 0.033 Uiso calc R 1 . .
    C C16A 0.42598(10) 0.63611(10) 0.45561(9) 0.0242(3) Uani d . 1 . .
    C C17A 0.45523(11) 0.64314(10) 0.38216(9) 0.0251(3) Uani d . 1 . .
    H H17A 0.4078 0.6535 0.3346 0.030 Uiso calc R 1 . .
    C C18A 0.55268(11) 0.63533(10) 0.37680(9) 0.0247(3) Uani d . 1 . .
    C C19A 0.58188(12) 0.64459(12) 0.30104(9) 0.0307(3) Uani d . 1 . .
    H H19A 0.5344 0.6577 0.2541 0.037 Uiso calc R 1 . .
    C C20A 0.67614(12) 0.63502(13) 0.29520(10) 0.0342(4) Uani d . 1 . .
    H H20A 0.6944 0.6427 0.2446 0.041 Uiso calc R 1 . .
    C C21A 0.74762(11) 0.61345(12) 0.36476(10) 0.0320(4) Uani d . 1 . .
    H H21A 0.8133 0.6051 0.3601 0.038 Uiso calc R 1 . .
    C C22A 0.72298(11) 0.60470(11) 0.43796(9) 0.0276(3) Uani d . 1 . .
    H H22A 0.7719 0.5897 0.4835 0.033 Uiso calc R 1 . .
    C C23A 0.62502(10) 0.61761(10) 0.44803(9) 0.0239(3) Uani d . 1 . .
    O O1B 0.87649(8) 0.37852(9) 0.86203(7) 0.0357(3) Uani d . 1 . .
    H H1B 0.8338 0.3737 0.8199 0.043 Uiso calc R 1 . .
    O O2B 0.76730(8) 0.29254(8) 0.74519(7) 0.0326(3) Uani d . 1 . .
    C C1B 0.88557(10) 0.20563(12) 0.83681(9) 0.0264(3) Uani d . 1 . .
    C C2B 0.91401(11) 0.29000(12) 0.88336(9) 0.0296(3) Uani d . 1 . .
    C C3B 0.98406(11) 0.28300(14) 0.95397(10) 0.0348(4) Uani d . 1 . .
    H H3BA 1.0015 0.3390 0.9864 0.042 Uiso calc R 1 . .
    C C4B 1.02796(12) 0.19501(14) 0.97663(10) 0.0363(4) Uani d . 1 . .
    H H4BA 1.0762 0.1912 1.0244 0.044 Uiso calc R 1 . .
    C C5B 1.00302(12) 0.11175(13) 0.93085(10) 0.0344(4) Uani d . 1 . .
    H H5BA 1.0347 0.0517 0.9466 0.041 Uiso calc R 1 . .
    C C6B 0.93192(11) 0.11713(12) 0.86238(10) 0.0302(3) Uani d . 1 . .
    H H6BA 0.9138 0.0598 0.8317 0.036 Uiso calc R 1 . .
    C C7B 0.80797(10) 0.21316(12) 0.76505(9) 0.0271(3) Uani d . 1 . .
    C C8B 0.77549(11) 0.12518(12) 0.71763(9) 0.0296(3) Uani d . 1 . .
    H H8BA 0.8164 0.0696 0.7222 0.035 Uiso calc R 1 . .
    C C9B 0.68909(11) 0.12307(12) 0.66833(9) 0.0276(3) Uani d . 1 . .
    H H9BA 0.6512 0.1808 0.6635 0.033 Uiso calc R 1 . .
    C C10B 0.64816(10) 0.03859(11) 0.62117(8) 0.0245(3) Uani d . 1 . .
    C C11B 0.55384(10) 0.00678(11) 0.62741(8) 0.0261(3) Uani d . 1 . .
    C C12B 0.49770(11) 0.05492(13) 0.67701(9) 0.0327(4) Uani d . 1 . .
    H H12B 0.5231 0.1110 0.7067 0.039 Uiso calc R 1 . .
    C C13B 0.40761(12) 0.02110(15) 0.68231(10) 0.0391(4) Uani d . 1 . .
    H H13B 0.3709 0.0546 0.7151 0.047 Uiso calc R 1 . .
    C C14B 0.36860(11) -0.06279(15) 0.63980(10) 0.0397(4) Uani d . 1 . .
    H H14B 0.3064 -0.0858 0.6448 0.048 Uiso calc R 1 . .
    C C15B 0.41931(12) -0.11068(13) 0.59188(10) 0.0344(4) Uani d . 1 . .
    H H15B 0.3920 -0.1667 0.5632 0.041 Uiso calc R 1 . .
    C C16B 0.51345(11) -0.07794(12) 0.58384(9) 0.0278(3) Uani d . 1 . .
    C C17B 0.56580(11) -0.12588(11) 0.53403(9) 0.0285(3) Uani d . 1 . .
    H H17B 0.5385 -0.1817 0.5050 0.034 Uiso calc R 1 . .
    C C18B 0.65734(11) -0.09390(11) 0.52567(9) 0.0261(3) Uani d . 1 . .
    C C19B 0.70820(12) -0.14151(11) 0.47156(10) 0.0309(3) Uani d . 1 . .
    H H19B 0.6799 -0.1965 0.4420 0.037 Uiso calc R 1 . .
    C C20B 0.79625(12) -0.10940(12) 0.46176(10) 0.0327(3) Uani d . 1 . .
    H H20B 0.8294 -0.1422 0.4260 0.039 Uiso calc R 1 . .
    C C21B 0.83880(11) -0.02683(12) 0.50492(9) 0.0312(3) Uani d . 1 . .
    H H21B 0.9003 -0.0045 0.4974 0.037 Uiso calc R 1 . .
    C C22B 0.79310(11) 0.02095(11) 0.55691(9) 0.0269(3) Uani d . 1 . .
    H H22B 0.8230 0.0763 0.5849 0.032 Uiso calc R 1 . .
    C C23B 0.70031(10) -0.01093(11) 0.57023(8) 0.0241(3) Uani d . 1 . .
loop_
    _atom_site_aniso_label
    _atom_site_aniso_U_11
    _atom_site_aniso_U_22
    _atom_site_aniso_U_33
    _atom_site_aniso_U_12
    _atom_site_aniso_U_13
    _atom_site_aniso_U_23
    O1A 0.0283(6) 0.0336(6) 0.0318(6) -0.0002(4) -0.0021(4) 0.0019(5)
    O2A 0.0317(6) 0.0280(6) 0.0355(6) -0.0025(4) -0.0032(5) 0.0049(5)
    C1A 0.0196(6) 0.0293(7) 0.0236(6) 0.0005(5) 0.0057(5) -0.0032(6)
    C2A 0.0222(7) 0.0322(8) 0.0250(7) 0.0026(6) 0.0073(6) -0.0021(6)
    C3A 0.0217(7) 0.0432(9) 0.0252(7) 0.0005(6) 0.0023(6) -0.0063(6)
    C4A 0.0258(7) 0.0364(9) 0.0338(8) -0.0072(6) 0.0066(6) -0.0118(7)
    C5A 0.0299(8) 0.0297(8) 0.0346(8) -0.0020(6) 0.0081(6) -0.0036(6)
    C6A 0.0228(7) 0.0312(8) 0.0253(7) 0.0003(6) 0.0047(5) -0.0023(6)
    C7A 0.0225(7) 0.0264(7) 0.0273(7) 0.0015(6) 0.0041(6) -0.0010(6)
    C8A 0.0258(7) 0.0246(7) 0.0271(7) -0.0002(6) 0.0025(6) 0.0008(6)
    C9A 0.0252(7) 0.0213(7) 0.0261(7) 0.0006(5) 0.0038(6) -0.0004(6)
    C10A 0.0240(7) 0.0163(6) 0.0285(7) -0.0019(5) 0.0024(6) -0.0017(5)
    C11A 0.0244(7) 0.0168(6) 0.0270(7) -0.0029(5) 0.0029(6) -0.0013(5)
    C12A 0.0287(7) 0.0240(7) 0.0280(7) -0.0016(6) 0.0030(6) 0.0003(6)
    C13A 0.0320(8) 0.0285(8) 0.0314(8) -0.0018(6) 0.0107(6) -0.0003(6)
    C14A 0.0237(7) 0.0294(8) 0.0403(8) -0.0007(6) 0.0075(6) -0.0012(7)
    C15A 0.0223(7) 0.0252(7) 0.0339(8) -0.0007(6) 0.0012(6) -0.0011(6)
    C16A 0.0227(7) 0.0178(6) 0.0309(7) -0.0021(5) 0.0027(6) -0.0020(5)
    C17A 0.0245(7) 0.0212(7) 0.0267(7) -0.0017(5) -0.0018(6) -0.0021(6)
    C18A 0.0263(7) 0.0204(7) 0.0266(7) -0.0037(5) 0.0035(6) -0.0047(5)
    C19A 0.0312(8) 0.0327(8) 0.0263(7) -0.0053(6) 0.0016(6) -0.0043(6)
    C20A 0.0347(8) 0.0413(9) 0.0281(8) -0.0080(7) 0.0102(7) -0.0084(7)
    C21A 0.0250(7) 0.0342(8) 0.0373(8) -0.0043(6) 0.0077(6) -0.0106(7)
    C22A 0.0244(7) 0.0250(7) 0.0321(7) -0.0023(6) 0.0024(6) -0.0063(6)
    C23A 0.0231(7) 0.0189(7) 0.0286(7) -0.0033(5) 0.0024(6) -0.0044(5)
    O1B 0.0278(6) 0.0360(6) 0.0401(6) 0.0039(5) -0.0006(5) -0.0118(5)
    O2B 0.0275(5) 0.0310(6) 0.0367(6) 0.0024(4) 0.0001(5) -0.0045(5)
    C1B 0.0210(7) 0.0344(8) 0.0246(7) -0.0022(6) 0.0063(6) -0.0017(6)
    C2B 0.0220(7) 0.0361(8) 0.0320(8) -0.0001(6) 0.0088(6) -0.0051(7)
    C3B 0.0271(8) 0.0438(9) 0.0318(8) -0.0018(7) 0.0021(6) -0.0114(7)
    C4B 0.0279(8) 0.0532(11) 0.0264(7) 0.0004(7) 0.0016(6) -0.0002(7)
    C5B 0.0316(8) 0.0383(9) 0.0325(8) 0.0007(7) 0.0046(7) 0.0076(7)
    C6B 0.0295(8) 0.0302(8) 0.0310(7) -0.0039(6) 0.0062(6) 0.0011(6)
    C7B 0.0216(7) 0.0310(8) 0.0295(7) -0.0001(6) 0.0070(6) -0.0009(6)
    C8B 0.0275(7) 0.0296(8) 0.0305(7) 0.0011(6) 0.0031(6) -0.0030(6)
    C9B 0.0248(7) 0.0291(8) 0.0287(7) -0.0007(6) 0.0049(6) -0.0011(6)
    C10B 0.0222(7) 0.0263(7) 0.0228(6) -0.0013(5) -0.0008(5) 0.0040(6)
    C11B 0.0221(7) 0.0307(8) 0.0233(7) -0.0005(6) -0.0007(5) 0.0074(6)
    C12B 0.0256(7) 0.0459(10) 0.0249(7) 0.0004(7) 0.0004(6) 0.0030(7)
    C13B 0.0252(8) 0.0647(12) 0.0275(8) 0.0051(8) 0.0050(6) 0.0101(8)
    C14B 0.0209(7) 0.0589(12) 0.0373(9) -0.0066(7) 0.0010(7) 0.0189(8)
    C15B 0.0261(8) 0.0360(9) 0.0374(8) -0.0083(6) -0.0023(6) 0.0133(7)
    C16B 0.0236(7) 0.0281(8) 0.0286(7) -0.0039(6) -0.0020(6) 0.0107(6)
    C17B 0.0288(8) 0.0212(7) 0.0311(7) -0.0046(6) -0.0044(6) 0.0053(6)
    C18B 0.0269(7) 0.0205(7) 0.0284(7) 0.0007(6) -0.0007(6) 0.0053(6)
    C19B 0.0363(8) 0.0219(7) 0.0316(8) 0.0030(6) 0.0000(6) 0.0004(6)
    C20B 0.0349(8) 0.0305(8) 0.0328(8) 0.0075(7) 0.0071(7) 0.0002(6)
    C21B 0.0264(7) 0.0335(8) 0.0341(8) 0.0011(6) 0.0065(6) 0.0051(7)
    C22B 0.0241(7) 0.0254(7) 0.0298(7) -0.0030(6) 0.0021(6) 0.0021(6)
    C23B 0.0229(7) 0.0225(7) 0.0247(7) 0.0002(5) -0.0002(6) 0.0051(6)
_geom_special_details
;
All e.s.d.'s (except the e.s.d. in the dihedral angle between two l.s. planes)
are estimated using the full covariance matrix. The cell e.s.d.'s are taken
into account individually in the estimation of e.s.d.'s in distances, angles
and torsion angles; correlations between e.s.d.'s in cell parameters are only
used when they are defined by crystal symmetry. An approximate (isotropic)
treatment of cell e.s.d.'s is used for estimating e.s.d.'s involving l.s.
planes.
;
loop_
    _geom_bond_atom_site_label_1
    _geom_bond_atom_site_label_2
    _geom_bond_site_symmetry_2
    _geom_bond_distance
    _geom_bond_publ_flag
    O1A C2A . 1.3498(19) ?
    O1A H1A . 0.8400 ?
    O2A C7A . 1.2420(19) ?
    C1A C6A . 1.407(2) ?
    C1A C2A . 1.419(2) ?
    C1A C7A . 1.476(2) ?
    C2A C3A . 1.395(2) ?
    C3A C4A . 1.382(2) ?
    C3A H3AA . 0.9500 ?
    C4A C5A . 1.394(2) ?
    C4A H4AA . 0.9500 ?
    C5A C6A . 1.380(2) ?
    C5A H5AA . 0.9500 ?
    C6A H6AA . 0.9500 ?
    C7A C8A . 1.481(2) ?
    C8A C9A . 1.330(2) ?
    C8A H8AA . 0.9500 ?
    C9A C10A . 1.481(2) ?
    C9A H9AA . 0.9500 ?
    C10A C11A . 1.416(2) ?
    C10A C23A . 1.418(2) ?
    C11A C12A . 1.433(2) ?
    C11A C16A . 1.437(2) ?
    C12A C13A . 1.360(2) ?
    C12A H12A . 0.9500 ?
    C13A C14A . 1.423(2) ?
    C13A H13A . 0.9500 ?
    C14A C15A . 1.358(2) ?
    C14A H14A . 0.9500 ?
    C15A C16A . 1.437(2) ?
    C15A H15A . 0.9500 ?
    C16A C17A . 1.392(2) ?
    C17A C18A . 1.397(2) ?
    C17A H17A . 0.9500 ?
    C18A C19A . 1.432(2) ?
    C18A C23A . 1.438(2) ?
    C19A C20A . 1.356(2) ?
    C19A H19A . 0.9500 ?
    C20A C21A . 1.422(2) ?
    C20A H20A . 0.9500 ?
    C21A C22A . 1.361(2) ?
    C21A H21A . 0.9500 ?
    C22A C23A . 1.434(2) ?
    C22A H22A . 0.9500 ?
    O1B C2B . 1.346(2) ?
    O1B H1B . 0.8400 ?
    O2B C7B . 1.2464(19) ?
    C1B C6B . 1.407(2) ?
    C1B C2B . 1.415(2) ?
    C1B C7B . 1.469(2) ?
    C2B C3B . 1.396(2) ?
    C3B C4B . 1.377(3) ?
    C3B H3BA . 0.9500 ?
    C4B C5B . 1.388(3) ?
    C4B H4BA . 0.9500 ?
    C5B C6B . 1.377(2) ?
    C5B H5BA . 0.9500 ?
    C6B H6BA . 0.9500 ?
    C7B C8B . 1.473(2) ?
    C8B C9B . 1.332(2) ?
    C8B H8BA . 0.9500 ?
    C9B C10B . 1.461(2) ?
    C9B H9BA . 0.9500 ?
    C10B C23B . 1.415(2) ?
    C10B C11B . 1.421(2) ?
    C11B C12B . 1.427(2) ?
    C11B C16B . 1.434(2) ?
    C12B C13B . 1.370(2) ?
    C12B H12B . 0.9500 ?
    C13B C14B . 1.412(3) ?
    C13B H13B . 0.9500 ?
    C14B C15B . 1.355(3) ?
    C14B H14B . 0.9500 ?
    C15B C16B . 1.431(2) ?
    C15B H15B . 0.9500 ?
    C16B C17B . 1.393(2) ?
    C17B C18B . 1.395(2) ?
    C17B H17B . 0.9500 ?
    C18B C19B . 1.430(2) ?
    C18B C23B . 1.434(2) ?
    C19B C20B . 1.357(2) ?
    C19B H19B . 0.9500 ?
    C20B C21B . 1.417(2) ?
    C20B H20B . 0.9500 ?
    C21B C22B . 1.360(2) ?
    C21B H21B . 0.9500 ?
    C22B C23B . 1.437(2) ?
    C22B H22B . 0.9500 ?
loop_
    _geom_contact_atom_site_label_1
    _geom_contact_atom_site_label_2
    _geom_contact_distance
    _geom_contact_site_symmetry_1
    _geom_contact_site_symmetry_2
    _geom_contact_publ_flag
    Cg1 Cg4 3.652(2) . 2_756 ?
    Cg2 Cg3 3.707(2) . 3_666 ?
    Cg5 Cg5 3.763(2) . 3_656 ?
loop_
    _geom_angle_atom_site_label_1
    _geom_angle_atom_site_label_2
    _geom_angle_atom_site_label_3
    _geom_angle_site_symmetry_1
    _geom_angle_site_symmetry_3
    _geom_angle
    _geom_angle_publ_flag
    C2A O1A H1A . . 109.5 ?
    C6A C1A C2A . . 117.73(14) ?
    C6A C1A C7A . . 122.52(13) ?
    C2A C1A C7A . . 119.75(14) ?
    O1A C2A C3A . . 117.49(13) ?
    O1A C2A C1A . . 122.44(14) ?
    C3A C2A C1A . . 120.06(14) ?
    C4A C3A C2A . . 120.55(14) ?
    C4A C3A H3AA . . 119.7 ?
    C2A C3A H3AA . . 119.7 ?
    C3A C4A C5A . . 120.29(14) ?
    C3A C4A H4AA . . 119.9 ?
    C5A C4A H4AA . . 119.9 ?
    C6A C5A C4A . . 119.60(15) ?
    C6A C5A H5AA . . 120.2 ?
    C4A C5A H5AA . . 120.2 ?
    C5A C6A C1A . . 121.77(14) ?
    C5A C6A H6AA . . 119.1 ?
    C1A C6A H6AA . . 119.1 ?
    O2A C7A C1A . . 120.50(13) ?
    O2A C7A C8A . . 119.82(14) ?
    C1A C7A C8A . . 119.68(13) ?
    C9A C8A C7A . . 121.57(14) ?
    C9A C8A H8AA . . 119.2 ?
    C7A C8A H8AA . . 119.2 ?
    C8A C9A C10A . . 124.78(14) ?
    C8A C9A H9AA . . 117.6 ?
    C10A C9A H9AA . . 117.6 ?
    C11A C10A C23A . . 120.13(13) ?
    C11A C10A C9A . . 118.93(13) ?
    C23A C10A C9A . . 120.94(13) ?
    C10A C11A C12A . . 122.82(13) ?
    C10A C11A C16A . . 119.77(13) ?
    C12A C11A C16A . . 117.39(13) ?
    C13A C12A C11A . . 121.52(14) ?
    C13A C12A H12A . . 119.2 ?
    C11A C12A H12A . . 119.2 ?
    C12A C13A C14A . . 120.84(14) ?
    C12A C13A H13A . . 119.6 ?
    C14A C13A H13A . . 119.6 ?
    C15A C14A C13A . . 120.07(14) ?
    C15A C14A H14A . . 120.0 ?
    C13A C14A H14A . . 120.0 ?
    C14A C15A C16A . . 120.88(14) ?
    C14A C15A H15A . . 119.6 ?
    C16A C15A H15A . . 119.6 ?
    C17A C16A C15A . . 121.20(14) ?
    C17A C16A C11A . . 119.50(13) ?
    C15A C16A C11A . . 119.30(14) ?
    C16A C17A C18A . . 121.50(13) ?
    C16A C17A H17A . . 119.3 ?
    C18A C17A H17A . . 119.3 ?
    C17A C18A C19A . . 120.86(14) ?
    C17A C18A C23A . . 119.88(13) ?
    C19A C18A C23A . . 119.26(13) ?
    C20A C19A C18A . . 121.13(15) ?
    C20A C19A H19A . . 119.4 ?
    C18A C19A H19A . . 119.4 ?
    C19A C20A C21A . . 120.00(15) ?
    C19A C20A H20A . . 120.0 ?
    C21A C20A H20A . . 120.0 ?
    C22A C21A C20A . . 120.69(14) ?
    C22A C21A H21A . . 119.7 ?
    C20A C21A H21A . . 119.7 ?
    C21A C22A C23A . . 121.61(14) ?
    C21A C22A H22A . . 119.2 ?
    C23A C22A H22A . . 119.2 ?
    C10A C23A C22A . . 123.59(14) ?
    C10A C23A C18A . . 119.19(13) ?
    C22A C23A C18A . . 117.21(13) ?
    C2B O1B H1B . . 109.5 ?
    C6B C1B C2B . . 118.24(14) ?
    C6B C1B C7B . . 122.64(14) ?
    C2B C1B C7B . . 119.11(14) ?
    O1B C2B C3B . . 117.74(15) ?
    O1B C2B C1B . . 122.51(14) ?
    C3B C2B C1B . . 119.75(15) ?
    C4B C3B C2B . . 120.10(16) ?
    C4B C3B H3BA . . 119.9 ?
    C2B C3B H3BA . . 119.9 ?
    C3B C4B C5B . . 121.15(15) ?
    C3B C4B H4BA . . 119.4 ?
    C5B C4B H4BA . . 119.4 ?
    C6B C5B C4B . . 119.27(16) ?
    C6B C5B H5BA . . 120.4 ?
    C4B C5B H5BA . . 120.4 ?
    C5B C6B C1B . . 121.44(15) ?
    C5B C6B H6BA . . 119.3 ?
    C1B C6B H6BA . . 119.3 ?
    O2B C7B C1B . . 120.76(14) ?
    O2B C7B C8B . . 119.60(13) ?
    C1B C7B C8B . . 119.60(14) ?
    C9B C8B C7B . . 120.42(14) ?
    C9B C8B H8BA . . 119.8 ?
    C7B C8B H8BA . . 119.8 ?
    C8B C9B C10B . . 124.92(15) ?
    C8B C9B H9BA . . 117.5 ?
    C10B C9B H9BA . . 117.5 ?
    C23B C10B C11B . . 120.24(14) ?
    C23B C10B C9B . . 121.38(13) ?
    C11B C10B C9B . . 118.38(13) ?
    C10B C11B C12B . . 122.46(15) ?
    C10B C11B C16B . . 119.41(14) ?
    C12B C11B C16B . . 118.12(14) ?
    C13B C12B C11B . . 120.68(17) ?
    C13B C12B H12B . . 119.7 ?
    C11B C12B H12B . . 119.7 ?
    C12B C13B C14B . . 120.93(17) ?
    C12B C13B H13B . . 119.5 ?
    C14B C13B H13B . . 119.5 ?
    C15B C14B C13B . . 120.38(15) ?
    C15B C14B H14B . . 119.8 ?
    C13B C14B H14B . . 119.8 ?
    C14B C15B C16B . . 120.87(16) ?
    C14B C15B H15B . . 119.6 ?
    C16B C15B H15B . . 119.6 ?
    C17B C16B C15B . . 121.40(15) ?
    C17B C16B C11B . . 119.58(14) ?
    C15B C16B C11B . . 119.02(15) ?
    C16B C17B C18B . . 121.59(14) ?
    C16B C17B H17B . . 119.2 ?
    C18B C17B H17B . . 119.2 ?
    C17B C18B C19B . . 120.79(14) ?
    C17B C18B C23B . . 119.85(14) ?
    C19B C18B C23B . . 119.34(14) ?
    C20B C19B C18B . . 121.09(15) ?
    C20B C19B H19B . . 119.5 ?
    C18B C19B H19B . . 119.5 ?
    C19B C20B C21B . . 119.95(15) ?
    C19B C20B H20B . . 120.0 ?
    C21B C20B H20B . . 120.0 ?
    C22B C21B C20B . . 121.08(15) ?
    C22B C21B H21B . . 119.5 ?
    C20B C21B H21B . . 119.5 ?
    C21B C22B C23B . . 121.14(14) ?
    C21B C22B H22B . . 119.4 ?
    C23B C22B H22B . . 119.4 ?
    C10B C23B C18B . . 119.28(13) ?
    C10B C23B C22B . . 123.23(14) ?
    C18B C23B C22B . . 117.40(13) ?
loop_
    _geom_torsion_atom_site_label_1
    _geom_torsion_atom_site_label_2
    _geom_torsion_atom_site_label_3
    _geom_torsion_atom_site_label_4
    _geom_torsion_site_symmetry_1
    _geom_torsion_site_symmetry_2
    _geom_torsion_site_symmetry_3
    _geom_torsion_site_symmetry_4
    _geom_torsion
    _geom_torsion_publ_flag
    C6A C1A C2A O1A . . . . -179.30(13) ?
    C7A C1A C2A O1A . . . . 0.4(2) ?
    C6A C1A C2A C3A . . . . -0.4(2) ?
    C7A C1A C2A C3A . . . . 179.31(13) ?
    O1A C2A C3A C4A . . . . 179.54(13) ?
    C1A C2A C3A C4A . . . . 0.6(2) ?
    C2A C3A C4A C5A . . . . -0.2(2) ?
    C3A C4A C5A C6A . . . . -0.3(2) ?
    C4A C5A C6A C1A . . . . 0.5(2) ?
    C2A C1A C6A C5A . . . . -0.1(2) ?
    C7A C1A C6A C5A . . . . -179.83(14) ?
    C6A C1A C7A O2A . . . . -174.60(14) ?
    C2A C1A C7A O2A . . . . 5.7(2) ?
    C6A C1A C7A C8A . . . . 5.6(2) ?
    C2A C1A C7A C8A . . . . -174.06(12) ?
    O2A C7A C8A C9A . . . . 17.1(2) ?
    C1A C7A C8A C9A . . . . -163.12(14) ?
    C7A C8A C9A C10A . . . . 179.36(13) ?
    C8A C9A C10A C11A . . . . -125.78(16) ?
    C8A C9A C10A C23A . . . . 53.2(2) ?
    C23A C10A C11A C12A . . . . -179.24(13) ?
    C9A C10A C11A C12A . . . . -0.3(2) ?
    C23A C10A C11A C16A . . . . -0.8(2) ?
    C9A C10A C11A C16A . . . . 178.16(13) ?
    C10A C11A C12A C13A . . . . 179.50(14) ?
    C16A C11A C12A C13A . . . . 1.0(2) ?
    C11A C12A C13A C14A . . . . -0.6(2) ?
    C12A C13A C14A C15A . . . . 0.0(2) ?
    C13A C14A C15A C16A . . . . 0.1(2) ?
    C14A C15A C16A C17A . . . . -178.77(14) ?
    C14A C15A C16A C11A . . . . 0.4(2) ?
    C10A C11A C16A C17A . . . . -0.3(2) ?
    C12A C11A C16A C17A . . . . 178.26(13) ?
    C10A C11A C16A C15A . . . . -179.43(13) ?
    C12A C11A C16A C15A . . . . -0.9(2) ?
    C15A C16A C17A C18A . . . . 179.15(13) ?
    C11A C16A C17A C18A . . . . 0.0(2) ?
    C16A C17A C18A C19A . . . . -178.78(14) ?
    C16A C17A C18A C23A . . . . 1.3(2) ?
    C17A C18A C19A C20A . . . . -178.58(15) ?
    C23A C18A C19A C20A . . . . 1.3(2) ?
    C18A C19A C20A C21A . . . . 1.3(3) ?
    C19A C20A C21A C22A . . . . -1.7(3) ?
    C20A C21A C22A C23A . . . . -0.6(2) ?
    C11A C10A C23A C22A . . . . -176.64(13) ?
    C9A C10A C23A C22A . . . . 4.4(2) ?
    C11A C10A C23A C18A . . . . 2.1(2) ?
    C9A C10A C23A C18A . . . . -176.86(13) ?
    C21A C22A C23A C10A . . . . -178.13(14) ?
    C21A C22A C23A C18A . . . . 3.1(2) ?
    C17A C18A C23A C10A . . . . -2.4(2) ?
    C19A C18A C23A C10A . . . . 177.75(13) ?
    C17A C18A C23A C22A . . . . 176.46(13) ?
    C19A C18A C23A C22A . . . . -3.4(2) ?
    C6B C1B C2B O1B . . . . 177.39(14) ?
    C7B C1B C2B O1B . . . . -3.8(2) ?
    C6B C1B C2B C3B . . . . -2.1(2) ?
    C7B C1B C2B C3B . . . . 176.67(13) ?
    O1B C2B C3B C4B . . . . -177.06(15) ?
    C1B C2B C3B C4B . . . . 2.5(2) ?
    C2B C3B C4B C5B . . . . -0.8(3) ?
    C3B C4B C5B C6B . . . . -1.2(2) ?
    C4B C5B C6B C1B . . . . 1.5(2) ?
    C2B C1B C6B C5B . . . . 0.1(2) ?
    C7B C1B C6B C5B . . . . -178.59(14) ?
    C6B C1B C7B O2B . . . . 178.57(14) ?
    C2B C1B C7B O2B . . . . -0.1(2) ?
    C6B C1B C7B C8B . . . . 0.7(2) ?
    C2B C1B C7B C8B . . . . -177.97(13) ?
    O2B C7B C8B C9B . . . . -17.9(2) ?
    C1B C7B C8B C9B . . . . 159.94(14) ?
    C7B C8B C9B C10B . . . . -177.36(14) ?
    C8B C9B C10B C23B . . . . -52.8(2) ?
    C8B C9B C10B C11B . . . . 127.28(17) ?
    C23B C10B C11B C12B . . . . -179.11(14) ?
    C9B C10B C11B C12B . . . . 0.8(2) ?
    C23B C10B C11B C16B . . . . 2.2(2) ?
    C9B C10B C11B C16B . . . . -177.89(13) ?
    C10B C11B C12B C13B . . . . -179.02(14) ?
    C16B C11B C12B C13B . . . . -0.3(2) ?
    C11B C12B C13B C14B . . . . 0.8(2) ?
    C12B C13B C14B C15B . . . . -1.0(3) ?
    C13B C14B C15B C16B . . . . 0.5(2) ?
    C14B C15B C16B C17B . . . . -179.23(15) ?
    C14B C15B C16B C11B . . . . 0.0(2) ?
    C10B C11B C16B C17B . . . . -2.1(2) ?
    C12B C11B C16B C17B . . . . 179.13(14) ?
    C10B C11B C16B C15B . . . . 178.64(13) ?
    C12B C11B C16B C15B . . . . -0.1(2) ?
    C15B C16B C17B C18B . . . . 179.63(14) ?
    C11B C16B C17B C18B . . . . 0.4(2) ?
    C16B C17B C18B C19B . . . . -177.25(14) ?
    C16B C17B C18B C23B . . . . 1.2(2) ?
    C17B C18B C19B C20B . . . . 178.46(14) ?
    C23B C18B C19B C20B . . . . 0.0(2) ?
    C18B C19B C20B C21B . . . . -0.6(2) ?
    C19B C20B C21B C22B . . . . 0.5(2) ?
    C20B C21B C22B C23B . . . . 0.3(2) ?
    C11B C10B C23B C18B . . . . -0.6(2) ?
    C9B C10B C23B C18B . . . . 179.51(13) ?
    C11B C10B C23B C22B . . . . 175.76(13) ?
    C9B C10B C23B C22B . . . . -4.2(2) ?
    C17B C18B C23B C10B . . . . -1.1(2) ?
    C19B C18B C23B C10B . . . . 177.35(13) ?
    C17B C18B C23B C22B . . . . -177.69(13) ?
    C19B C18B C23B C22B . . . . 0.8(2) ?
    C21B C22B C23B C10B . . . . -177.36(14) ?
    C21B C22B C23B C18B . . . . -1.0(2) ?
loop_
    _geom_hbond_atom_site_label_D
    _geom_hbond_atom_site_label_H
    _geom_hbond_atom_site_label_A
    _geom_hbond_site_symmetry_A
    _geom_hbond_distance_DH
    _geom_hbond_distance_HA
    _geom_hbond_distance_DA
    _geom_hbond_angle_DHA
    O1A H1A O2A . 0.84 1.83 2.5729(15) 146
    O1B H1B O2B . 0.84 1.80 2.5452(16) 146
    C14B H14B O1B 2_646 0.95 2.60 3.537(2) 169
