# Supplementary material for: (2E)-3-(2-Anthracen-2-yl)-1-(2-hy­droxy­phen­yl)prop-2-en-1-one
Source: Acta Crystallogr Sect E Struct Rep Online. 2011 Mar 5;67(Pt 4):o795. doi: 10.1107/S1600536811007598 (PMC3099885; doi:10.1107/S1600536811007598)
Supplement: Supplementary file 2 [file e-67-0o795-Isup2.hkl]

# 
# h,k,l, Fc-squared, Fo-squared, sigma(Fo-squared) and status flag 
# 
data_I
_shelx_title ' hsy776 in P2(1)/c' 
_shelx_refln_list_code          4 
_shelx_F_calc_maximum      201.23 
_exptl_crystal_F_000      1360.00 
_reflns_d_resolution_high  0.8007 
 
loop_ 
 _symmetry_equiv_pos_as_xyz 
 'x, y, z' 
 '-x, y+1/2, -z+1/2' 
 '-x, -y, -z' 
 'x, -y-1/2, z-1/2' 
 
_cell_length_a    14.0748 
_cell_length_b    13.7362 
_cell_length_c    16.9800 
_cell_angle_alpha  90.000 
_cell_angle_beta  101.487 
_cell_angle_gamma  90.000 
 
_shelx_F_squared_multiplier     1.000 
 
loop_ 
 _refln_index_h 
 _refln_index_k 
 _refln_index_l 
 _refln_F_squared_calc 
 _refln_F_squared_meas 
 _refln_F_squared_sigma 
 _refln_observed_status 
   2   0   0     4372.20     4398.60     19.70 o 
   4   0   0     3208.66     3029.96     23.44 o 
   5   0   0     1654.61     1579.68     19.48 o 
   6   0   0     1883.97     2178.73     25.47 o 
   7   0   0       32.05       31.55      4.42 o 
   8   0   0      581.82      692.56     18.16 o 
   9   0   0     1561.42     1723.73     26.77 o 
  10   0   0      582.28      745.57     21.04 o 
  11   0   0      166.78      156.62      6.39 o 
  12   0   0       58.62       50.24      5.32 o 
  13   0   0     1348.20     1397.89     26.07 o 
  14   0   0       54.16       71.04     11.13 o 
  15   0   0      327.34      325.11      9.92 o 
  16   0   0      433.97      502.11     11.02 o 
  17   0   0       31.88       18.94      4.69 o 
   1   1   0      422.73      476.70      2.83 o 
   2   1   0      123.32      109.84      2.08 o 
   3   1   0       27.13       39.55      2.60 o 
   4   1   0       42.51       23.17      3.13 o 
   5   1   0       73.40       60.97      4.04 o 
   6   1   0       10.03        8.16      2.88 o 
   7   1   0      323.09      274.78      6.03 o 
   8   1   0     2266.83     2469.37     30.90 o 
   9   1   0       39.10       49.90      4.57 o 
  10   1   0      125.51      140.99     11.13 o 
  11   1   0      148.53      139.33      7.62 o 
  12   1   0      119.77      117.51      5.51 o 
  13   1   0        7.51        6.65      4.09 o 
  14   1   0     1151.69     1215.52     16.53 o 
  15   1   0      444.65      517.05      7.65 o 
  16   1   0       60.18       60.25      3.26 o 
  17   1   0      246.43      233.29      5.58 o 
   0   2   0       70.02      238.32      4.90 o 
   1   2   0    33327.80    31218.40     67.79 o 
   2   2   0     1860.22     1852.51     19.10 o 
   3   2   0     1047.46     1084.84      7.44 o 
   4   2   0     1112.91     1072.44      8.06 o 
   5   2   0      159.20      229.87      4.70 o 
   6   2   0     2238.63     2460.64     12.22 o 
   7   2   0      728.65      845.31     16.25 o 
   8   2   0      957.33     1051.04     16.18 o 
   9   2   0     1833.06     2066.27     23.04 o 
  10   2   0        3.81        6.33      3.94 o 
  11   2   0       52.90       56.20      4.65 o 
  12   2   0       99.65       90.66      5.22 o 
  13   2   0       10.16       12.24      4.01 o 
  14   2   0      597.73      592.47     13.23 o 
  15   2   0        6.85       10.84      3.18 o 
  16   2   0        4.92       11.12      3.25 o 
  17   2   0        3.44        0.79      2.02 o 
   1   3   0    10035.94     9832.14     66.94 o 
   2   3   0      219.26      176.73      3.17 o 
   3   3   0     2178.99     2279.22     89.49 o 
   4   3   0      192.52      209.61      3.16 o 
   5   3   0     1609.04     1680.78     13.79 o 
   6   3   0     3231.48     3625.18     41.00 o 
   7   3   0     1417.16     1504.84    101.14 o 
   8   3   0      715.35      840.07     14.71 o 
   9   3   0       97.17       98.76      5.67 o 
  10   3   0       70.34       74.34      6.35 o 
  11   3   0       16.20       13.27      4.33 o 
  12   3   0      284.59      266.10      8.09 o 
  13   3   0     1249.41     1152.48     14.00 o 
  14   3   0       70.78       64.54      5.69 o 
  15   3   0       23.16       17.17      4.38 o 
  16   3   0      150.72      190.08      4.90 o 
   1   4   0    16949.18    17598.42    110.85 o 
   2   4   0      441.39      455.69      4.01 o 
   3   4   0     4297.67     4584.51     17.69 o 
   4   4   0     1217.45     1369.62     28.53 o 
   5   4   0      113.33       91.54      4.02 o 
   6   4   0        0.00        6.57      6.50 o 
   7   4   0      410.65      394.70      8.80 o 
   8   4   0      536.49      643.52     20.18 o 
   9   4   0        3.10        3.27      7.37 o 
  10   4   0      103.11       86.65      5.23 o 
  11   4   0      246.02      221.32      7.55 o 
  12   4   0       35.49       35.07      6.19 o 
  13   4   0       32.80       33.87      4.31 o 
  14   4   0        5.71        8.88      4.19 o 
  15   4   0       67.25       69.20      5.09 o 
  16   4   0      384.01      448.64     11.15 o 
   1   5   0       89.06      116.93      2.39 o 
   2   5   0       75.63       73.45      2.00 o 
   3   5   0      114.44       93.72      3.53 o 
   4   5   0       44.93       76.65      7.47 o 
   5   5   0      905.35      977.67     20.12 o 
   6   5   0     1760.13     1920.33     29.49 o 
   7   5   0      250.75      273.30     11.23 o 
   8   5   0       48.43       83.32      7.50 o 
   9   5   0      115.94      101.75      5.39 o 
  10   5   0        5.79        5.35      4.26 o 
  11   5   0       71.31       66.65      5.04 o 
  12   5   0      697.34      650.73     11.27 o 
  13   5   0       49.43       46.94      4.54 o 
  14   5   0        0.01        0.11      3.89 o 
  15   5   0       14.34       19.33      3.22 o 
  16   5   0       49.25       51.69      4.57 o 
   0   6   0        0.38        9.87      3.08 o 
   1   6   0      594.43      563.58      9.54 o 
   2   6   0      802.96      951.39      8.84 o 
   3   6   0       47.54       61.66      7.58 o 
   4   6   0       44.83       39.34      8.08 o 
   5   6   0       59.14       42.35      5.56 o 
   6   6   0     1029.51     1043.65     40.53 o 
   7   6   0     2515.23     2582.57     29.49 o 
   8   6   0     1005.46      989.85     60.85 o 
   9   6   0      349.15      367.46      8.54 o 
  10   6   0       41.58       40.12      3.78 o 
  11   6   0        5.32        4.40      3.71 o 
  12   6   0      154.60      143.85      5.54 o 
  13   6   0      193.06      208.26      5.99 o 
  14   6   0       22.57       22.55      3.50 o 
  15   6   0       62.92       81.14      7.16 o 
   1   7   0      331.47      485.84      9.68 o 
   2   7   0     2530.30     3042.33     23.06 o 
   3   7   0      834.47      877.16     13.81 o 
   4   7   0      160.36      180.39      8.97 o 
   5   7   0        0.49       11.94      4.86 o 
   6   7   0     1305.11     1432.86     15.85 o 
   7   7   0        5.79       21.39      5.28 o 
   8   7   0      446.81      370.00      8.15 o 
   9   7   0       22.28       23.08      4.14 o 
  10   7   0        9.23       10.17      4.18 o 
  11   7   0       67.52       49.77      5.50 o 
  12   7   0      258.97      270.55      7.86 o 
  13   7   0       58.86       58.29      4.46 o 
  14   7   0       98.17       89.13      4.37 o 
  15   7   0        2.79       -0.24      2.42 o 
   0   8   0    20379.85    21681.08    104.81 o 
   1   8   0     3370.61     3810.78     48.18 o 
   2   8   0      173.27      184.84      7.48 o 
   3   8   0     1232.21     1451.52     18.54 o 
   4   8   0      313.64      429.29     20.71 o 
   5   8   0      120.85      130.07      6.37 o 
   6   8   0      334.52      392.33      9.29 o 
   7   8   0     2175.86     2233.14     99.16 o 
   8   8   0     1356.65     1346.55     27.19 o 
   9   8   0      269.86      273.02     11.12 o 
  10   8   0        4.90        0.25      5.00 o 
  11   8   0       34.35       31.42      6.64 o 
  12   8   0       39.03       49.46      4.51 o 
  13   8   0      294.02      294.68     13.58 o 
  14   8   0      121.98      125.85      4.18 o 
  15   8   0       18.41       13.45      3.12 o 
   1   9   0       79.00      110.63     13.07 o 
   2   9   0       35.75       32.13      8.22 o 
   3   9   0      303.74      328.80     13.28 o 
   4   9   0     1016.76     1073.06     18.05 o 
   5   9   0        1.85       10.16      4.44 o 
   6   9   0       15.06       14.18      4.96 o 
   7   9   0      791.78      764.82     19.13 o 
   8   9   0      484.31      477.77     27.65 o 
   9   9   0      826.05      840.29     16.29 o 
  10   9   0      506.25      459.49     13.41 o 
  11   9   0      323.32      257.99      9.75 o 
  12   9   0       24.38       25.03      5.34 o 
  13   9   0       22.64       32.00      5.36 o 
  14   9   0       98.91      149.13      5.97 o 
   0  10   0     1813.35     1653.96     25.22 o 
   1  10   0     1662.78     1506.02     17.37 o 
   2  10   0      171.20      154.49      7.57 o 
   3  10   0       71.89       77.13      5.67 o 
   4  10   0        1.16        0.82      5.21 o 
   5  10   0       14.39       21.10      4.84 o 
   6  10   0      377.99      383.04      9.54 o 
   7  10   0      126.84      119.53      8.17 o 
   8  10   0      255.25      257.78     14.82 o 
   9  10   0      115.18       94.27      5.94 o 
  10  10   0       16.36       12.68      4.90 o 
  11  10   0      195.98      197.89      8.85 o 
  12  10   0      199.30      202.28      7.85 o 
  13  10   0       51.83       48.93      5.22 o 
   1  11   0       21.04       18.09      6.30 o 
   2  11   0      462.29      447.75     16.28 o 
   3  11   0      233.82      242.16      8.30 o 
   4  11   0      773.98      748.91     21.69 o 
   5  11   0       18.11       21.74      5.45 o 
   6  11   0      116.49      122.15      6.83 o 
   7  11   0       62.35       60.11      5.64 o 
   8  11   0     1553.24     1457.79     16.50 o 
   9  11   0      108.19       98.25      4.71 o 
  10  11   0       34.25       23.11      4.65 o 
  11  11   0        9.29        8.39      4.69 o 
  12  11   0       10.10       12.54      4.52 o 
  13  11   0        0.33        1.25      3.51 o 
   0  12   0    10658.06     9496.19     64.75 o 
   1  12   0      114.36      111.35      9.53 o 
   2  12   0      126.72      133.74      9.46 o 
   3  12   0       48.61       52.52      9.78 o 
   4  12   0       38.09       28.96      5.10 o 
   5  12   0      127.98      117.56      8.15 o 
   6  12   0       55.29       48.96      6.21 o 
   7  12   0       27.96       25.61      3.96 o 
   8  12   0        4.75        7.29      3.42 o 
   9  12   0      108.85      118.47      5.14 o 
  10  12   0       48.69       51.66      4.79 o 
  11  12   0       14.27       12.84      4.41 o 
  12  12   0       56.51       65.68      4.52 o 
   1  13   0      742.37      713.27     20.39 o 
   2  13   0       96.41       93.69      6.33 o 
   3  13   0        3.76        0.67      4.76 o 
   4  13   0      514.67      487.70     39.85 o 
   5  13   0       18.14       19.01      5.09 o 
   6  13   0        0.68       -0.63      3.55 o 
   7  13   0        6.85        6.03      3.33 o 
   8  13   0       37.40       30.91      3.64 o 
   9  13   0      125.73      158.23      5.22 o 
  10  13   0       64.65       68.54      4.77 o 
  11  13   0        4.22        6.17      3.28 o 
   0  14   0      285.46      294.50     11.21 o 
   1  14   0       49.80       46.28      4.38 o 
   2  14   0       16.96       25.97      4.22 o 
   3  14   0      181.82      176.10      7.47 o 
   4  14   0       56.52       52.45      4.27 o 
   5  14   0       90.56       91.72      4.79 o 
   6  14   0        2.05        7.39      3.37 o 
   7  14   0      228.04      231.21      4.97 o 
   8  14   0      245.28      260.62      4.60 o 
   9  14   0      243.99      270.78      6.41 o 
   1  15   0       29.24       23.67      4.28 o 
   2  15   0       77.22       77.16      7.48 o 
   3  15   0        2.83        5.69      4.82 o 
   4  15   0       51.45       51.57      5.28 o 
   5  15   0      168.38      162.55      6.03 o 
   6  15   0      470.59      533.28      8.27 o 
   7  15   0       36.49       49.47      4.71 o 
   0  16   0      352.45      363.03      9.10 o 
   1  16   0      117.36       98.92      4.34 o 
   2  16   0      369.64      347.25      9.32 o 
   3  16   0       91.60       90.54      6.22 o 
   4  16   0        2.70        4.34      4.44 o 
   5  16   0        0.03       -0.06      3.56 o 
   6  16   0       24.79       27.30      3.53 o 
 -17   1   1       27.65       25.62      2.69 o 
 -16   1   1       63.74       66.35      3.43 o 
 -15   1   1      187.59      181.04     11.12 o 
 -14   1   1      118.57      121.23      5.48 o 
 -13   1   1      141.39      117.74      5.73 o 
 -12   1   1        5.04        2.93      4.14 o 
 -11   1   1        5.04        7.99      3.32 o 
 -10   1   1      226.53      275.34     14.62 o 
  -9   1   1       83.18       88.22      5.46 o 
  -8   1   1      400.47      364.99      7.93 o 
  -7   1   1      146.36      219.28      4.81 o 
  -6   1   1     5026.12     5419.76     21.07 o 
  -5   1   1      341.61      345.92      5.01 o 
  -4   1   1     4918.46     4865.42     38.96 o 
  -3   1   1     1590.10     1614.11     41.55 o 
  -2   1   1      537.79      451.83      3.68 o 
  -1   1   1       10.40        7.96      1.13 o 
   1   1   1     1411.98     1332.95     25.10 o 
   2   1   1     6670.57     6633.75    122.43 o 
   3   1   1     5647.79     5394.22    217.06 o 
   4   1   1       71.45       50.64      3.41 o 
   5   1   1      649.92      673.72      9.06 o 
   6   1   1      223.44      229.08     18.82 o 
   7   1   1       27.51       14.69      5.67 o 
   8   1   1     3277.09     3363.96    120.20 o 
   9   1   1        4.77       10.46      4.69 o 
  10   1   1       10.62        7.15      5.73 o 
  11   1   1      589.50      586.11     10.21 o 
  12   1   1      887.89      918.47     12.60 o 
  13   1   1     1182.05     1232.92     20.11 o 
  14   1   1      537.26      553.03     11.92 o 
  15   1   1      213.81      214.39      5.73 o 
  16   1   1       94.94      100.21      3.11 o 
  17   1   1        0.63        0.84      3.77 o 
 -17   2   1       27.63       19.23      2.55 o 
 -16   2   1      130.36      142.41      8.33 o 
 -15   2   1      115.69      113.58      4.39 o 
 -14   2   1      113.10      135.68      4.52 o 
 -13   2   1       90.03       82.70      5.20 o 
 -12   2   1        3.26        5.36      4.24 o 
 -11   2   1        0.86        3.28      6.14 o 
 -10   2   1      529.76      498.54     17.93 o 
  -9   2   1      237.18      256.70      9.30 o 
  -8   2   1        0.60       11.42      3.30 o 
  -7   2   1    16338.64    17866.35     59.48 o 
  -6   2   1     7483.90     8096.40     30.31 o 
  -5   2   1       38.14       43.52      2.44 o 
  -4   2   1      483.32      375.52      5.00 o 
  -3   2   1     1937.80     2109.95      8.80 o 
  -2   2   1     2630.01     2712.51      6.77 o 
  -1   2   1     3566.20     3390.90      9.85 o 
   0   2   1      153.83      210.30      4.67 o 
   1   2   1     1701.59     1913.46      9.88 o 
   2   2   1     2847.26     2667.82     19.87 o 
   3   2   1        4.05        6.92      1.68 o 
   4   2   1     1551.26     1503.58      9.66 o 
   5   2   1     1571.39     1607.79     18.71 o 
   6   2   1      716.44      786.58     13.28 o 
   7   2   1      211.16      266.44      6.37 o 
   8   2   1     1531.05     1715.10     58.35 o 
   9   2   1     1264.28     1305.52     18.57 o 
  10   2   1      222.54      201.96      8.68 o 
  11   2   1      111.94      123.72      5.32 o 
  12   2   1      117.94      117.03      5.42 o 
  13   2   1      429.79      482.50     11.62 o 
  14   2   1       59.16       69.03      7.06 o 
  15   2   1       26.18       38.63      3.69 o 
  16   2   1      148.61      195.89      5.65 o 
 -17   3   1        2.89        3.44      3.03 o 
 -16   3   1        0.04        3.90      5.48 o 
 -15   3   1       77.54       86.12      5.78 o 
 -14   3   1      239.03      252.30     11.00 o 
 -13   3   1        1.70        4.39      3.51 o 
 -12   3   1      103.60       98.52      9.09 o 
 -11   3   1       29.12       26.32      4.28 o 
 -10   3   1      422.71      369.30     10.21 o 
  -9   3   1     1038.93     1045.26     17.69 o 
  -8   3   1      111.02      125.52      8.21 o 
  -7   3   1      138.96      184.25      5.86 o 
  -6   3   1        3.30        6.69      2.98 o 
  -5   3   1     1003.84     1048.75     12.32 o 
  -4   3   1       54.17       49.27      3.09 o 
  -3   3   1      883.55      928.45      9.81 o 
  -2   3   1     2636.40     2619.50     22.53 o 
  -1   3   1     6558.35     6481.95     35.31 o 
   0   3   1    40271.43    36395.06    550.69 o 
   1   3   1    11579.47    11325.09     53.94 o 
   2   3   1     1949.71     2113.44     18.13 o 
   3   3   1       21.34       18.34      1.77 o 
   4   3   1     1166.59     1134.33      9.38 o 
   5   3   1     1906.34     2004.11     10.54 o 
   6   3   1      490.43      582.96      6.32 o 
   7   3   1      154.71      221.22      6.91 o 
   8   3   1       46.74       61.69      5.49 o 
   9   3   1      649.84      722.52     14.51 o 
  10   3   1      110.27      117.44     11.06 o 
  11   3   1      116.83      104.31      6.13 o 
  12   3   1      342.93      299.40     16.36 o 
  13   3   1      111.80      111.46      5.21 o 
  14   3   1       92.51      101.16      4.75 o 
  15   3   1        4.44        8.71      3.72 o 
  16   3   1       94.86      100.43      3.84 o 
 -16   4   1      138.17      144.44      5.21 o 
 -15   4   1      101.65      107.58      5.63 o 
 -14   4   1        0.02        0.40      3.25 o 
 -13   4   1       74.99       84.06      8.22 o 
 -12   4   1      583.71      557.13     16.52 o 
 -11   4   1        0.11       -0.75      4.73 o 
 -10   4   1      168.36      166.09      7.78 o 
  -9   4   1       41.58       69.53      7.71 o 
  -8   4   1      182.24      187.93      8.47 o 
  -7   4   1      291.15      271.24     13.97 o 
  -6   4   1        2.25       20.87      3.04 o 
  -5   4   1        0.20        3.90      2.38 o 
  -4   4   1      296.70      318.66      6.27 o 
  -3   4   1      878.81      925.96     13.64 o 
  -2   4   1      802.88      806.97      5.03 o 
  -1   4   1      521.11      501.68     12.00 o 
   0   4   1     5344.85     5333.34     26.26 o 
   1   4   1     3216.27     3103.90     10.79 o 
   2   4   1     4324.96     4242.37     56.04 o 
   3   4   1        5.33       22.76      7.06 o 
   4   4   1      395.20      373.85     12.38 o 
   5   4   1     2385.10     2619.59     30.58 o 
   6   4   1      687.72      868.59     36.78 o 
   7   4   1       25.42       43.62      4.78 o 
   8   4   1       32.18       32.32      5.08 o 
   9   4   1      728.18      646.55     17.63 o 
  10   4   1        0.11        1.77      4.31 o 
  11   4   1       53.13       45.85      7.18 o 
  12   4   1      254.05      232.23      7.50 o 
  13   4   1      606.31      591.96     12.06 o 
  14   4   1      112.16      115.59      5.43 o 
  15   4   1       83.03       81.26      4.23 o 
  16   4   1       15.68       21.92      2.82 o 
 -16   5   1        2.59        4.46      3.10 o 
 -15   5   1      181.45      198.15      4.64 o 
 -14   5   1      341.81      351.06     10.20 o 
 -13   5   1      958.99      926.60     12.87 o 
 -12   5   1      462.68      419.59      7.33 o 
 -11   5   1       13.01       16.10      4.56 o 
 -10   5   1        0.01       -2.76      5.73 o 
  -9   5   1        0.02        4.25      4.03 o 
  -8   5   1       64.58       52.62      6.78 o 
  -7   5   1      119.48      118.84      7.43 o 
  -6   5   1      411.79      395.64      8.40 o 
  -5   5   1     3416.34     3415.90     24.43 o 
  -4   5   1     1775.66     1762.35     17.83 o 
  -3   5   1       18.50       23.73      3.06 o 
  -2   5   1      474.66      451.48     11.72 o 
  -1   5   1      379.35      433.74      7.99 o 
   0   5   1     8756.83     9146.71     57.32 o 
   1   5   1     3754.79     3885.55     70.27 o 
   2   5   1      680.39      626.07      9.13 o 
   3   5   1     1522.47     1451.64     31.64 o 
   4   5   1      571.12      695.53     16.81 o 
   5   5   1     3832.40     3968.31     39.94 o 
   6   5   1      491.77      549.87     16.62 o 
   7   5   1      551.28      453.01      9.97 o 
   8   5   1       59.75       50.59      4.61 o 
   9   5   1      657.43      647.16     14.63 o 
  10   5   1      249.19      226.90      6.35 o 
  11   5   1     1381.86     1261.52     12.87 o 
  12   5   1     1555.49     1447.08     15.74 o 
  13   5   1      378.49      377.24      8.36 o 
  14   5   1       45.60       36.41      4.55 o 
  15   5   1        1.17        1.46      3.10 o 
  16   5   1       62.05       72.44      4.59 o 
 -16   6   1      204.26      239.17      6.24 o 
 -15   6   1      809.37      845.27      8.91 o 
 -14   6   1       31.72       30.25      4.58 o 
 -13   6   1     3023.49     3023.39     22.76 o 
 -12   6   1      214.96      199.52      5.60 o 
 -11   6   1       17.49        9.71      4.24 o 
 -10   6   1        2.75        6.32      3.94 o 
  -9   6   1        0.16        1.38      4.45 o 
  -8   6   1     1676.77     1869.94     34.48 o 
  -7   6   1     5688.36     6062.57     40.64 o 
  -6   6   1      764.86      757.73     14.25 o 
  -5   6   1      993.18     1047.16     12.73 o 
  -4   6   1      549.70      563.10     11.13 o 
  -3   6   1      221.20      221.53     19.89 o 
  -2   6   1      152.93      188.32      3.77 o 
  -1   6   1      180.56      168.50      3.42 o 
   0   6   1     2421.00     2706.07     15.80 o 
   1   6   1      637.04      747.59      7.89 o 
   2   6   1     2015.31     2286.24     18.39 o 
   3   6   1     1984.56     2076.65     28.58 o 
   4   6   1     4097.16     4313.01     21.70 o 
   5   6   1      879.31      869.17     11.22 o 
   6   6   1      596.22      641.14     17.39 o 
   7   6   1      275.74      247.24      9.31 o 
   8   6   1      118.51      131.35      6.10 o 
   9   6   1        1.01        1.03      4.13 o 
  10   6   1        0.58        0.41      3.91 o 
  11   6   1        7.33        6.88      3.95 o 
  12   6   1      311.63      285.87      7.00 o 
  13   6   1      550.18      537.17     14.27 o 
  14   6   1      310.93      334.62      5.76 o 
  15   6   1       32.84       32.22      4.40 o 
 -15   7   1        1.47        1.78      2.72 o 
 -14   7   1      417.72      483.13      7.63 o 
 -13   7   1       50.69       52.82      7.06 o 
 -12   7   1       50.68       49.80      4.85 o 
 -11   7   1        0.00        2.27      4.02 o 
 -10   7   1       20.46       13.52      4.23 o 
  -9   7   1       35.78       37.66      4.16 o 
  -8   7   1        0.02        2.99      3.81 o 
  -7   7   1      229.03      237.19     10.03 o 
  -6   7   1      851.91      931.86     19.53 o 
  -5   7   1      497.16      576.64     16.31 o 
  -4   7   1      806.63      855.74     11.54 o 
  -3   7   1      487.73      610.35     13.51 o 
  -2   7   1      103.87      189.33      7.02 o 
  -1   7   1       20.06       24.18      2.96 o 
   0   7   1     2510.73     3078.78     56.45 o 
   1   7   1     8281.37     8966.41     33.98 o 
   2   7   1     3791.60     4489.24    126.82 o 
   3   7   1       66.80       53.59      8.15 o 
   4   7   1      168.82      200.66     11.71 o 
   5   7   1      892.95     1009.84     23.60 o 
   6   7   1       26.18       26.85      4.16 o 
   7   7   1     1048.36     1061.50     30.74 o 
   8   7   1      672.80      596.88     10.02 o 
   9   7   1        1.94        0.89      3.98 o 
  10   7   1      229.38      202.61     12.46 o 
  11   7   1      276.80      276.12     14.39 o 
  12   7   1     1022.66      974.15     39.49 o 
  13   7   1      144.25      142.83      7.30 o 
  14   7   1      399.52      407.45      9.34 o 
  15   7   1        4.64        7.16      2.36 o 
 -15   8   1      115.00      118.93      5.10 o 
 -14   8   1       42.03       51.88      4.71 o 
 -13   8   1       10.62        5.60      3.59 o 
 -12   8   1      540.29      507.09      7.68 o 
 -11   8   1        4.02        3.78      3.60 o 
 -10   8   1       29.40       26.78      5.11 o 
  -9   8   1       24.83       22.00      4.79 o 
  -8   8   1      263.62      270.11      8.16 o 
  -7   8   1      142.29      196.98     19.44 o 
  -6   8   1      146.01      160.49      9.95 o 
  -5   8   1       67.19       64.54     11.75 o 
  -4   8   1        3.16        5.29      4.17 o 
  -3   8   1       68.47       92.26      5.41 o 
  -2   8   1      147.44      175.22      5.61 o 
  -1   8   1     1083.78     1158.89     17.88 o 
   0   8   1        6.48       23.28      5.07 o 
   1   8   1      311.96      317.97      7.33 o 
   2   8   1     2884.12     3178.77     84.56 o 
   3   8   1        5.59       11.04      4.65 o 
   4   8   1      956.01     1108.78     15.11 o 
   5   8   1       50.37       65.94      6.38 o 
   6   8   1     1916.71     2049.38     23.74 o 
   7   8   1      427.14      417.05     27.37 o 
   8   8   1     2712.72     2638.27    185.34 o 
   9   8   1     1056.51      982.53     17.88 o 
  10   8   1        5.79       12.94      5.49 o 
  11   8   1       23.91       11.42      5.14 o 
  12   8   1       48.44       50.31      4.29 o 
  13   8   1      241.65      253.59     12.61 o 
  14   8   1      633.70      688.58     10.24 o 
 -14   9   1       33.13       45.77      4.71 o 
 -13   9   1       89.27      102.98      6.48 o 
 -12   9   1        6.79        2.25      4.74 o 
 -11   9   1        0.25        1.65      4.91 o 
 -10   9   1      889.75      806.25     12.59 o 
  -9   9   1     1212.48     1143.06     15.17 o 
  -8   9   1      713.99      744.69     12.25 o 
  -7   9   1        1.19       11.04      4.82 o 
  -6   9   1      176.13      173.07     10.79 o 
  -5   9   1        0.14        3.64      4.89 o 
  -4   9   1      187.36      221.89     14.81 o 
  -3   9   1      210.18      215.78     16.08 o 
  -2   9   1        0.00       -7.68      7.68 o 
  -1   9   1        2.16       18.77      7.28 o 
   0   9   1       66.10       56.81      7.34 o 
   1   9   1     2763.85     3025.71     45.74 o 
   2   9   1      860.83      981.78     65.21 o 
   3   9   1      786.12      830.80     13.65 o 
   4   9   1      143.23      142.51      8.08 o 
   5   9   1      120.80      134.73      6.53 o 
   6   9   1       77.03      110.96      6.43 o 
   7   9   1     1176.62     1151.47     46.82 o 
   8   9   1     1809.01     1785.82    108.87 o 
   9   9   1      230.53      237.12     12.19 o 
  10   9   1     1153.86     1129.47     18.86 o 
  11   9   1      191.75      173.66      8.74 o 
  12   9   1       70.38       77.14      6.64 o 
  13   9   1      214.77      216.16      7.50 o 
  14   9   1        0.09       -0.87      3.31 o 
 -14  10   1       71.65       77.22      4.28 o 
 -13  10   1       23.32       23.56      4.25 o 
 -12  10   1       95.18      103.25      7.01 o 
 -11  10   1       60.87       71.63      5.50 o 
 -10  10   1      361.96      368.17      9.10 o 
  -9  10   1       20.07       17.07      4.75 o 
  -8  10   1       93.28       91.34      4.68 o 
  -7  10   1     1161.37     1150.26     29.98 o 
  -6  10   1      212.57      216.99      7.77 o 
  -5  10   1       87.25       91.56      6.22 o 
  -4  10   1      159.28      144.64      6.91 o 
  -3  10   1      115.47      128.10      6.23 o 
  -2  10   1       25.62       20.94      5.76 o 
  -1  10   1      109.80      113.92      8.46 o 
   0  10   1       23.97       22.20      5.67 o 
   1  10   1       89.88       87.95      6.06 o 
   2  10   1      134.05      117.46      5.52 o 
   3  10   1       77.20       82.80      4.95 o 
   4  10   1       91.22       92.20      6.11 o 
   5  10   1       55.31       58.39      5.70 o 
   6  10   1        7.40        5.53      5.13 o 
   7  10   1        5.76        2.66      4.97 o 
   8  10   1      222.31      222.45      8.25 o 
   9  10   1       15.47        7.83      4.98 o 
  10  10   1       71.02       88.12      7.40 o 
  11  10   1       16.05        9.27      5.13 o 
  12  10   1      103.52      102.41      6.67 o 
  13  10   1       50.16       42.81      4.70 o 
 -13  11   1       49.24       52.43      4.20 o 
 -12  11   1      352.38      341.56      8.58 o 
 -11  11   1      143.04      154.93     14.28 o 
 -10  11   1        9.81       10.70      4.46 o 
  -9  11   1        1.03        0.77      3.29 o 
  -8  11   1      283.35      274.15      6.40 o 
  -7  11   1        3.01        7.79      3.97 o 
  -6  11   1      286.78      288.23      8.55 o 
  -5  11   1        7.89        9.04      4.55 o 
  -4  11   1      214.23      212.68      7.62 o 
  -3  11   1       17.42       10.18      6.46 o 
  -2  11   1      203.43      191.96      8.77 o 
  -1  11   1      744.50      721.20     13.13 o 
   0  11   1      953.53      932.50     14.96 o 
   1  11   1      478.15      491.06     10.90 o 
   2  11   1     1339.59     1331.48     20.68 o 
   3  11   1       30.44       35.16      5.95 o 
   4  11   1      187.86      165.83      7.40 o 
   5  11   1        1.70       -1.17      4.96 o 
   6  11   1      111.21      108.06      6.69 o 
   7  11   1       18.18       17.11      4.78 o 
   8  11   1       91.27       83.24      6.24 o 
   9  11   1      193.27      193.24      7.36 o 
  10  11   1       29.77       31.05      6.10 o 
  11  11   1      139.07      142.98      7.36 o 
  12  11   1      121.95      108.38      5.52 o 
  13  11   1       36.48       36.65      3.69 o 
 -12  12   1        2.77        1.97      3.26 o 
 -11  12   1        1.73       -1.30      3.64 o 
 -10  12   1        3.72        0.40      4.05 o 
  -9  12   1       14.15        8.33      3.24 o 
  -8  12   1        1.63        4.24      3.49 o 
  -7  12   1        1.54        5.15      3.53 o 
  -6  12   1       32.98       39.26      4.23 o 
  -5  12   1      409.27      433.15     38.49 o 
  -4  12   1      185.92      189.73     20.40 o 
  -3  12   1      724.48      654.87     19.60 o 
  -2  12   1      152.69      129.74     12.47 o 
  -1  12   1       27.25       25.96      7.11 o 
   0  12   1      219.40      206.67      9.35 o 
   1  12   1      584.66      509.41     12.16 o 
   2  12   1     4160.11     4187.68     34.03 o 
   3  12   1      960.93      974.56     57.49 o 
   4  12   1       10.48       11.00      5.16 o 
   5  12   1       20.97       16.87      6.31 o 
   6  12   1      163.43      151.72      7.02 o 
   7  12   1       50.18       48.52      5.56 o 
   8  12   1      241.36      246.43      8.25 o 
   9  12   1      533.13      481.82     28.80 o 
  10  12   1      340.11      370.61      9.56 o 
  11  12   1      182.36      190.95      6.74 o 
  12  12   1        3.46        6.23      3.46 o 
 -11  13   1       46.88       56.54      4.07 o 
 -10  13   1       18.44       13.49      5.77 o 
  -9  13   1       78.73       77.80      3.39 o 
  -8  13   1       71.45       74.48      5.24 o 
  -7  13   1      129.61      131.03      5.44 o 
  -6  13   1       25.10       31.40      3.95 o 
  -5  13   1       33.44       43.85      4.34 o 
  -4  13   1      392.36      385.80      9.97 o 
  -3  13   1        7.88       13.13      9.10 o 
  -2  13   1      237.68      213.52     13.47 o 
  -1  13   1        5.29        7.16      8.96 o 
   0  13   1       71.93       62.06      5.28 o 
   1  13   1      850.91      833.66     15.60 o 
   2  13   1      208.18      220.47      8.04 o 
   3  13   1       74.95       80.62      6.10 o 
   4  13   1        3.54        1.38      4.58 o 
   5  13   1       34.94       29.46      5.19 o 
   6  13   1       15.80       11.80      4.80 o 
   7  13   1        1.17        5.10      3.32 o 
   8  13   1      657.71      641.51     10.68 o 
   9  13   1      726.48      804.57     12.73 o 
  10  13   1      354.77      358.50      8.02 o 
  -9  14   1       52.58       63.34      5.62 o 
  -8  14   1        0.52        1.25      2.61 o 
  -7  14   1       45.66       48.45      3.38 o 
  -6  14   1      359.15      379.51     11.70 o 
  -5  14   1      193.45      187.44      7.47 o 
  -4  14   1      340.54      350.25      9.05 o 
  -3  14   1        0.61        2.46      5.31 o 
  -2  14   1        0.37        0.01      3.65 o 
  -1  14   1       29.18       30.32      4.42 o 
   0  14   1       46.15       38.32      6.78 o 
   1  14   1        3.07        2.16      4.85 o 
   2  14   1       27.73       25.27      5.30 o 
   3  14   1        1.03        4.88      4.46 o 
   4  14   1        0.56        1.34      4.31 o 
   5  14   1      283.62      280.94      5.99 o 
   6  14   1      224.78      250.68      5.44 o 
   7  14   1      133.11      150.44      4.39 o 
   8  14   1      180.67      216.59      6.52 o 
   9  14   1      171.39      221.02      6.08 o 
  -7  15   1       37.63       49.55      3.95 o 
  -6  15   1        1.46        5.68      3.73 o 
  -5  15   1      210.44      224.52     11.28 o 
  -4  15   1       10.33       15.10      5.05 o 
  -3  15   1       10.94        6.90      4.64 o 
  -2  15   1       25.16       20.86      5.98 o 
  -1  15   1        2.69        6.63      3.82 o 
   0  15   1       51.06       46.20      4.48 o 
   1  15   1       26.44       21.63      4.07 o 
   2  15   1      180.42      161.70      8.23 o 
   3  15   1      157.19      156.65      8.41 o 
   4  15   1      165.96      171.60      7.86 o 
   5  15   1       85.54       84.57      4.58 o 
   6  15   1      284.68      333.70      5.55 o 
   7  15   1       43.68       56.11      4.59 o 
  -6  16   1       95.09      126.64      5.07 o 
  -5  16   1       73.73       91.65      5.59 o 
  -4  16   1      244.94      282.58      8.24 o 
  -3  16   1       22.70       23.27      5.50 o 
  -2  16   1      170.09      172.66      7.73 o 
  -1  16   1       54.75       50.89      4.13 o 
   0  16   1      141.86      129.93      4.71 o 
   1  16   1      836.91      794.26     12.89 o 
   2  16   1     1096.60     1023.58     14.64 o 
   3  16   1        4.26        9.96      4.32 o 
   4  16   1        8.03        2.36      4.30 o 
   5  16   1       11.56       20.15      3.84 o 
 -17   0   2      280.03      271.07      7.07 o 
 -16   0   2      606.03      685.76     11.96 o 
 -15   0   2        4.77        4.40      5.30 o 
 -14   0   2     1128.42     1028.76     35.11 o 
 -13   0   2        1.32        2.25      8.93 o 
 -12   0   2       96.99       81.56      6.96 o 
 -11   0   2     1102.54      995.34     15.71 o 
 -10   0   2      197.62      236.07     14.08 o 
  -9   0   2       19.73       14.22      4.86 o 
  -8   0   2      620.08      805.67     15.41 o 
  -7   0   2      496.32      639.20     19.67 o 
  -6   0   2     2016.32     2064.99     34.52 o 
  -5   0   2       49.75       46.34     11.00 o 
  -4   0   2     2264.64     2228.36     19.99 o 
  -2   0   2     2047.65     1923.58     15.04 o 
  -1   0   2    21643.59    20566.45    120.53 o 
   0   0   2      592.89      566.29      5.84 o 
   1   0   2    35721.24    31918.91    225.99 o 
   2   0   2      666.78      645.81      6.91 o 
   3   0   2      250.66      275.04      5.35 o 
   4   0   2       26.35       20.51      3.82 o 
   5   0   2     1405.28     1393.79     12.42 o 
   6   0   2      225.21      210.49      7.62 o 
   7   0   2    12687.23    12637.81    106.90 o 
   8   0   2      673.23      864.11     13.16 o 
   9   0   2      197.01      160.66      8.66 o 
  10   0   2     1122.81     1145.57     23.33 o 
  11   0   2       21.38        6.85     10.69 o 
  12   0   2      170.36      178.80     12.88 o 
  13   0   2     1009.72     1116.04     23.77 o 
  14   0   2     1495.03     1648.10     28.65 o 
  15   0   2        0.04        9.21      7.87 o 
  16   0   2       65.29       56.55      3.57 o 
 -17   1   2      211.68      237.16      4.43 o 
 -16   1   2      513.73      521.24      6.65 o 
 -15   1   2      625.77      645.22      9.45 o 
 -14   1   2      489.24      491.72      9.59 o 
 -13   1   2       39.73       28.47      4.50 o 
 -12   1   2       62.62       55.35      6.16 o 
 -11   1   2      412.35      329.00      9.75 o 
 -10   1   2      309.54      309.59     11.77 o 
  -9   1   2      468.03      508.94     12.90 o 
  -8   1   2      660.95      759.54      9.11 o 
  -7   1   2     1201.46     1385.07     11.16 o 
  -6   1   2      862.68      921.36      8.39 o 
  -5   1   2      525.82      539.62      6.00 o 
  -4   1   2    12448.51    11823.66    152.19 o 
  -3   1   2    18375.08    19041.53    438.51 o 
  -2   1   2       36.83      100.75      5.18 o 
  -1   1   2     8872.44     8338.45     55.79 o 
   0   1   2     1757.75     1551.39      9.12 o 
   1   1   2      143.36      179.14      3.67 o 
   2   1   2      466.17      550.39      7.57 o 
   3   1   2      339.17      395.22      6.90 o 
   4   1   2     2025.52     2071.25     36.22 o 
   5   1   2     3417.25     3537.67     34.84 o 
   6   1   2     1806.28     1886.73     12.76 o 
   7   1   2        0.03        7.69      2.46 o 
   8   1   2     2486.72     2573.03     70.56 o 
   9   1   2       72.96       73.66      6.34 o 
  10   1   2      380.30      386.39     36.69 o 
  11   1   2       15.12       12.94      6.99 o 
  12   1   2      113.09      109.84      7.83 o 
  13   1   2        3.68       -3.46      6.15 o 
  14   1   2      198.66      216.75     11.60 o 
  15   1   2       51.81       46.37      3.89 o 
  16   1   2        6.12        3.21      2.07 o 
 -17   2   2      149.98      147.67      4.50 o 
 -16   2   2        1.26        1.50      3.88 o 
 -15   2   2       13.46       11.24      3.68 o 
 -14   2   2       25.17       29.12      3.07 o 
 -13   2   2       22.55       17.10      3.55 o 
 -12   2   2      318.46      299.38     36.52 o 
 -11   2   2       43.32       38.67      5.70 o 
 -10   2   2        4.24        5.29      6.97 o 
  -9   2   2     1871.23     2114.60     24.36 o 
  -8   2   2     1734.90     1954.46     22.01 o 
  -7   2   2     1471.67     1602.81     14.89 o 
  -6   2   2      130.54      143.36      5.03 o 
  -5   2   2        0.00        2.74      2.88 o 
  -4   2   2      696.21      650.90     13.08 o 
  -3   2   2     3053.01     2812.92     16.98 o 
  -2   2   2     5156.68     4855.23    102.18 o 
  -1   2   2       45.74       41.94      1.86 o 
   0   2   2     6878.24     6391.30     54.74 o 
   1   2   2     4488.07     4398.86     49.03 o 
   2   2   2     3672.60     3214.67     79.08 o 
   3   2   2     1734.80     1533.24     34.95 o 
   4   2   2       29.49       37.37      1.93 o 
   5   2   2      368.48      489.00      9.95 o 
   6   2   2      690.17      774.40     11.09 o 
   7   2   2      401.79      475.63     14.38 o 
   8   2   2      341.47      395.10     11.82 o 
   9   2   2       12.29       22.13      5.07 o 
  10   2   2       20.38       21.48      3.78 o 
  11   2   2      139.40      143.48      5.55 o 
  12   2   2       95.18       90.45      4.79 o 
  13   2   2      208.52      203.71      7.37 o 
  14   2   2        0.19        0.98      8.22 o 
  15   2   2        0.01        0.95      2.95 o 
  16   2   2        1.66       -0.21      2.72 o 
 -17   3   2        4.24        9.81      2.88 o 
 -16   3   2      125.27      135.52     15.33 o 
 -15   3   2      337.85      348.25      8.57 o 
 -14   3   2      101.45       94.71      4.69 o 
 -13   3   2       12.52        6.91      3.46 o 
 -12   3   2       18.56       13.06      3.75 o 
 -11   3   2       25.40       20.77      5.21 o 
 -10   3   2        7.46       12.15      5.28 o 
  -9   3   2       79.73       75.97      6.91 o 
  -8   3   2        4.87        5.26      4.15 o 
  -7   3   2     1853.23     2219.80     36.15 o 
  -6   3   2        1.97        7.31      3.53 o 
  -5   3   2      787.10      757.26      9.16 o 
  -4   3   2        8.72        2.12      2.99 o 
  -3   3   2      913.49     1017.86      7.21 o 
  -2   3   2      244.82      326.80     51.89 o 
  -1   3   2      127.48      111.03      3.24 o 
   0   3   2        0.88        3.85      1.44 o 
   1   3   2      948.81     1075.13     27.98 o 
   2   3   2     5187.74     5021.52     19.48 o 
   3   3   2       49.42       41.61      3.13 o 
   4   3   2     3304.87     3253.38     22.22 o 
   5   3   2      660.14      750.75     11.77 o 
   6   3   2     3133.25     3223.86     33.17 o 
   7   3   2      317.26      320.55      7.95 o 
   8   3   2      141.80      146.14      4.64 o 
   9   3   2      580.36      575.12     17.43 o 
  10   3   2       14.99       11.52      3.72 o 
  11   3   2      110.86      111.79      5.19 o 
  12   3   2       35.41       23.51      3.74 o 
  13   3   2      154.82      139.39      5.41 o 
  14   3   2        7.12        8.83      8.52 o 
  15   3   2       10.17       10.45      4.89 o 
  16   3   2        0.47        0.88      2.55 o 
 -16   4   2        2.01       -0.16      3.50 o 
 -15   4   2        1.18        2.96      4.42 o 
 -14   4   2      268.41      219.93      5.36 o 
 -13   4   2     2430.96     2152.63     16.63 o 
 -12   4   2      235.01      187.67      8.12 o 
 -11   4   2      345.35      301.42     10.52 o 
 -10   4   2      184.28      163.20      7.56 o 
  -9   4   2      802.59      843.62     16.83 o 
  -8   4   2      868.75     1016.45     17.35 o 
  -7   4   2      131.91      154.15      8.87 o 
  -6   4   2      568.82      603.64     15.97 o 
  -5   4   2      310.18      353.01      8.43 o 
  -4   4   2      126.71      150.58      6.17 o 
  -3   4   2     1226.04     1232.31     13.12 o 
  -2   4   2       20.35       55.55      9.40 o 
  -1   4   2     2204.27     2250.21     16.00 o 
   0   4   2     6104.47     6637.45    145.39 o 
   1   4   2    32678.69    31538.01    613.52 o 
   2   4   2       26.75       71.99     10.05 o 
   3   4   2     1327.68     1360.51     26.74 o 
   4   4   2      357.07      427.52      7.67 o 
   5   4   2      650.74      792.85      7.08 o 
   6   4   2      238.62      236.11      8.94 o 
   7   4   2       91.57       95.37      8.31 o 
   8   4   2       78.89       87.79      6.94 o 
   9   4   2      331.90      303.48     21.37 o 
  10   4   2      573.37      540.86      9.14 o 
  11   4   2       79.20       67.65      5.97 o 
  12   4   2       69.00       56.26      4.62 o 
  13   4   2      207.60      210.29      5.92 o 
  14   4   2       26.80       36.83      4.05 o 
  15   4   2        1.79        4.15      3.26 o 
  16   4   2       52.04       66.78     10.27 o 
 -16   5   2      103.22      106.27      5.96 o 
 -15   5   2      108.28      104.81      4.07 o 
 -14   5   2      191.27      190.10      5.45 o 
 -13   5   2      409.25      412.62      6.24 o 
 -12   5   2      254.53      237.19      6.79 o 
 -11   5   2      295.45      245.82     18.27 o 
 -10   5   2       15.50       11.03      5.50 o 
  -9   5   2      135.08      122.43      7.33 o 
  -8   5   2      771.15      816.88     21.43 o 
  -7   5   2     1347.76     1592.16     25.22 o 
  -6   5   2      331.33      363.96     12.13 o 
  -5   5   2      119.02      143.37      6.67 o 
  -4   5   2      710.52      742.38     21.21 o 
  -3   5   2     1203.45     1235.09     14.07 o 
  -2   5   2      543.23      521.85      9.30 o 
  -1   5   2      306.37      323.64      5.54 o 
   0   5   2       80.01      111.49      6.46 o 
   1   5   2     1792.78     1749.89     35.05 o 
   2   5   2      613.05      600.85     16.74 o 
   3   5   2      190.69      176.38      9.73 o 
   4   5   2      139.24      152.83      6.56 o 
   5   5   2        1.86        5.12      4.08 o 
   6   5   2      311.45      280.01      7.79 o 
   7   5   2        7.71       14.88      4.78 o 
   8   5   2      640.67      637.98     19.04 o 
   9   5   2      196.75      193.15      8.91 o 
  10   5   2       22.52       29.88      4.35 o 
  11   5   2      456.68      431.05      9.32 o 
  12   5   2        5.59        6.36      3.94 o 
  13   5   2       52.73       48.17      4.08 o 
  14   5   2        2.61        1.98      2.97 o 
  15   5   2        0.05       -0.68      3.49 o 
  16   5   2       34.29       45.86      3.54 o 
 -16   6   2        1.76        1.47      3.67 o 
 -15   6   2        5.40        8.94      3.36 o 
 -14   6   2      107.39      110.36      5.09 o 
 -13   6   2      461.17      430.81      6.81 o 
 -12   6   2      619.72      537.62      7.54 o 
 -11   6   2        1.03       -0.75      4.32 o 
 -10   6   2       69.22       60.54      5.15 o 
  -9   6   2      327.69      328.95      8.45 o 
  -8   6   2      507.20      558.90     20.07 o 
  -7   6   2      156.58      174.88      8.81 o 
  -6   6   2      174.84      183.80      8.43 o 
  -5   6   2     1642.87     1793.85     20.48 o 
  -4   6   2      514.82      550.71     11.93 o 
  -3   6   2        0.03        1.41      2.81 o 
  -2   6   2      556.87      540.24      6.16 o 
  -1   6   2      171.85      181.72      5.94 o 
   0   6   2       47.43       33.72      4.60 o 
   1   6   2     4791.45     5133.20     67.09 o 
   2   6   2      343.59      420.22      7.29 o 
   3   6   2      163.49      188.52      8.80 o 
   4   6   2        2.93        2.46      3.41 o 
   5   6   2      204.95      214.77      6.15 o 
   6   6   2        7.06       -1.04      4.23 o 
   7   6   2        0.06        0.59      4.63 o 
   8   6   2      317.65      293.24      7.68 o 
   9   6   2        0.19        5.29      3.99 o 
  10   6   2        2.36        8.57      3.73 o 
  11   6   2        6.91        5.07      3.80 o 
  12   6   2        2.08        0.03      3.94 o 
  13   6   2       16.32       14.47      3.90 o 
  14   6   2       65.06       68.84      4.32 o 
  15   6   2      510.17      568.08     56.58 o 
 -15   7   2      293.95      319.75      5.60 o 
 -14   7   2       10.43       14.32      3.71 o 
 -13   7   2       73.03       74.18      4.34 o 
 -12   7   2      297.26      282.58      7.91 o 
 -11   7   2       21.01       19.01      3.47 o 
 -10   7   2       23.78       20.49      4.28 o 
  -9   7   2        9.82        9.33      4.67 o 
  -8   7   2      323.99      304.27      8.18 o 
  -7   7   2      912.51     1130.11     40.96 o 
  -6   7   2      642.25      659.37     21.70 o 
  -5   7   2      205.35      200.35     11.47 o 
  -4   7   2     2583.53     2589.53     24.34 o 
  -3   7   2      247.27      233.94      9.43 o 
  -2   7   2      416.67      428.59     12.99 o 
  -1   7   2        4.76       30.15      3.93 o 
   0   7   2      455.39      414.40      9.13 o 
   1   7   2     7294.17     8227.32     58.86 o 
   2   7   2     3863.83     4265.77     85.31 o 
   3   7   2      111.33      111.37      8.09 o 
   4   7   2      193.56      223.37      9.91 o 
   5   7   2       90.41       88.84      8.32 o 
   6   7   2       21.00       29.16      4.79 o 
   7   7   2       16.05        8.70      4.19 o 
   8   7   2       52.06       42.79      5.10 o 
   9   7   2      505.54      508.90     18.16 o 
  10   7   2       15.53       21.53      4.08 o 
  11   7   2      293.42      266.24      6.59 o 
  12   7   2       47.38       45.19      4.77 o 
  13   7   2        0.24        1.79      3.80 o 
  14   7   2      810.78      891.49     39.56 o 
 -15   8   2       45.80       35.36      4.33 o 
 -14   8   2       11.77       17.33      5.66 o 
 -13   8   2      167.00      144.46      6.26 o 
 -12   8   2       53.40       47.36      4.49 o 
 -11   8   2       52.41       47.19      4.12 o 
 -10   8   2       93.37       83.42      6.20 o 
  -9   8   2      229.14      209.29      7.60 o 
  -8   8   2        2.14        3.27      4.65 o 
  -7   8   2      159.16      150.83      6.60 o 
  -6   8   2       40.75       37.41      7.11 o 
  -5   8   2       40.44       42.81      7.09 o 
  -4   8   2      284.93      300.57      9.86 o 
  -3   8   2      270.38      252.76     10.28 o 
  -2   8   2      127.26      127.73      6.26 o 
  -1   8   2      388.48      413.60     12.24 o 
   0   8   2     4039.46     4631.89    125.07 o 
   1   8   2     3149.95     3224.73    150.55 o 
   2   8   2      492.51      549.56     13.59 o 
   3   8   2     1679.43     1775.40     23.50 o 
   4   8   2       58.42       84.99      8.41 o 
   5   8   2       16.56       18.39      8.32 o 
   6   8   2        0.49       -1.44      5.83 o 
   7   8   2      475.61      460.45     13.08 o 
   8   8   2        1.41        7.90      6.51 o 
   9   8   2      583.30      586.38     14.47 o 
  10   8   2      795.91      741.45     15.62 o 
  11   8   2       39.92       35.82      6.48 o 
  12   8   2        8.73        2.78      4.60 o 
  13   8   2       72.84       65.83      3.90 o 
  14   8   2      711.30      793.33     22.86 o 
 -14   9   2      318.60      365.66      8.44 o 
 -13   9   2       64.68       76.53      5.25 o 
 -12   9   2       11.41        8.69      4.96 o 
 -11   9   2       72.04       64.41      6.50 o 
 -10   9   2      129.41      110.73      6.17 o 
  -9   9   2      307.15      286.07      8.52 o 
  -8   9   2      635.52      614.32     11.54 o 
  -7   9   2      187.75      206.07     15.04 o 
  -6   9   2      255.83      248.96     17.90 o 
  -5   9   2        6.20       11.13      4.91 o 
  -4   9   2      183.73      158.59     10.30 o 
  -3   9   2        4.14       -1.62     15.43 o 
  -2   9   2       72.40       84.19     13.35 o 
  -1   9   2       12.96       36.12      9.48 o 
   0   9   2     2653.20     2781.56     42.79 o 
   1   9   2     3137.52     3314.65     48.90 o 
   2   9   2     2416.17     2831.62     46.53 o 
   3   9   2      166.99      150.55     10.05 o 
   4   9   2        0.35        2.92      4.77 o 
   5   9   2        4.79        2.22      4.84 o 
   6   9   2       36.68       41.48      5.67 o 
   7   9   2       52.76       57.05      9.28 o 
   8   9   2      153.66      163.14      8.83 o 
   9   9   2     1948.26     1787.46     23.69 o 
  10   9   2        1.42        6.67      5.71 o 
  11   9   2       70.09       61.41      6.24 o 
  12   9   2       42.20       35.80      5.65 o 
  13   9   2      102.19      119.90      6.09 o 
 -14  10   2        0.14        3.72      3.31 o 
 -13  10   2       32.05       28.29      5.07 o 
 -12  10   2      758.19      717.78     35.63 o 
 -11  10   2      197.23      186.60     18.86 o 
 -10  10   2       43.27       38.58      5.30 o 
  -9  10   2       14.50       18.86      3.63 o 
  -8  10   2       56.55       53.60      6.20 o 
  -7  10   2       93.66       82.68      4.63 o 
  -6  10   2     1637.04     1574.59     17.40 o 
  -5  10   2     2425.45     2499.58     85.39 o 
  -4  10   2       36.83       44.79      5.48 o 
  -3  10   2      127.82      115.04     10.65 o 
  -2  10   2     1123.39     1010.23     14.39 o 
  -1  10   2        3.12        6.40      5.56 o 
   0  10   2      268.75      303.94      8.08 o 
   1  10   2     1138.70     1096.06     15.62 o 
   2  10   2      162.85      163.86      6.01 o 
   3  10   2       24.72       28.60      4.66 o 
   4  10   2        1.01       -2.94      4.74 o 
   5  10   2        2.75        1.34      5.27 o 
   6  10   2       44.27       35.68      5.70 o 
   7  10   2        0.58        7.12      4.61 o 
   8  10   2       48.12       37.66      7.09 o 
   9  10   2      436.80      423.28     12.64 o 
  10  10   2      237.71      257.65      9.89 o 
  11  10   2      193.28      200.88      8.20 o 
  12  10   2       10.51        9.30      4.91 o 
  13  10   2      244.97      265.68      6.69 o 
 -13  11   2       39.12       32.62      4.15 o 
 -12  11   2       14.27        9.64      3.85 o 
 -11  11   2       13.49       13.16      4.29 o 
 -10  11   2      104.24      102.26      5.67 o 
  -9  11   2        1.86        3.34      3.30 o 
  -8  11   2       37.70       31.97      3.86 o 
  -7  11   2      147.67      138.39      5.32 o 
  -6  11   2       42.50       53.02      4.37 o 
  -5  11   2      899.78      963.74     38.25 o 
  -4  11   2     1959.66     1976.78    138.04 o 
  -3  11   2      765.18      714.40     19.35 o 
  -2  11   2      605.62      582.02     18.06 o 
  -1  11   2     2107.33     1937.60     20.81 o 
   0  11   2      178.99      143.65      6.08 o 
   1  11   2      900.94      832.22     13.91 o 
   2  11   2     1991.98     2029.98     18.92 o 
   3  11   2       87.95       78.54      6.38 o 
   4  11   2        0.59       -2.55      4.97 o 
   5  11   2       71.66       58.74      6.02 o 
   6  11   2        6.24        1.51      4.85 o 
   7  11   2      129.77      140.75      8.60 o 
   8  11   2        4.38       11.00      4.82 o 
   9  11   2      845.98      805.61     15.67 o 
  10  11   2      166.38      152.68      7.90 o 
  11  11   2       25.48       27.31      4.76 o 
  12  11   2       41.19       36.73      4.15 o 
 -12  12   2       53.34       49.79      3.90 o 
 -11  12   2      173.83      175.17      5.55 o 
 -10  12   2       30.06       20.77      4.12 o 
  -9  12   2        0.59        0.86      3.01 o 
  -8  12   2       14.25       14.32      3.97 o 
  -7  12   2      241.24      251.89      6.19 o 
  -6  12   2      270.63      287.98     12.24 o 
  -5  12   2      480.40      462.16     10.56 o 
  -4  12   2        8.79       12.40      5.42 o 
  -3  12   2      591.95      553.51     18.52 o 
  -2  12   2      872.98      796.65     20.98 o 
  -1  12   2        5.91        5.83      4.77 o 
   0  12   2      267.97      254.29      6.14 o 
   1  12   2     2148.27     2112.67     16.49 o 
   2  12   2      473.88      421.10     10.93 o 
   3  12   2      225.82      194.52      9.42 o 
   4  12   2       73.74       81.52      6.51 o 
   5  12   2       11.67       10.75      4.83 o 
   6  12   2       66.88       68.27      7.64 o 
   7  12   2      372.84      363.57      9.01 o 
   8  12   2       94.15       93.58      4.99 o 
   9  12   2      385.32      414.08     11.18 o 
  10  12   2       71.77       67.14      6.19 o 
  11  12   2       14.79       20.13      3.82 o 
 -10  13   2      102.67      128.31      6.64 o 
  -9  13   2        6.72        6.55      2.81 o 
  -8  13   2       29.11       23.29      3.24 o 
  -7  13   2      686.83      652.07     16.17 o 
  -6  13   2        4.31        5.29      3.51 o 
  -5  13   2      578.42      570.55     11.38 o 
  -4  13   2      272.83      291.96      9.07 o 
  -3  13   2      442.42      393.12     12.96 o 
  -2  13   2       12.00       18.01     10.05 o 
  -1  13   2      134.30      128.51     13.22 o 
   0  13   2        4.17        9.27      4.22 o 
   1  13   2     1570.76     1448.83     21.64 o 
   2  13   2      110.98      100.53      5.17 o 
   3  13   2        0.00       -0.36      4.75 o 
   4  13   2        0.10       -1.37      4.77 o 
   5  13   2       91.01       83.58      5.87 o 
   6  13   2      318.98      322.27      8.39 o 
   7  13   2       37.26       42.46      3.68 o 
   8  13   2      233.53      243.36     14.04 o 
   9  13   2      210.77      211.97      7.74 o 
  10  13   2        0.01        2.67      3.34 o 
  -9  14   2       82.91       83.94      3.63 o 
  -8  14   2      237.55      246.76      4.47 o 
  -7  14   2       12.20       13.45      4.50 o 
  -6  14   2        0.58        8.53      5.07 o 
  -5  14   2     2176.60     2213.53     52.47 o 
  -4  14   2      344.95      353.79      9.48 o 
  -3  14   2      340.15      342.44      9.33 o 
  -2  14   2       30.07       31.34      5.51 o 
  -1  14   2       47.62       44.02      5.99 o 
   0  14   2      458.58      443.70     13.13 o 
   1  14   2       12.21        8.12      4.43 o 
   2  14   2       89.54      102.85      6.77 o 
   3  14   2      236.60      226.70      7.23 o 
   4  14   2       40.38       35.11      4.91 o 
   5  14   2        0.05        2.93      6.81 o 
   6  14   2       42.65       48.13      3.66 o 
   7  14   2      228.00      246.69      5.63 o 
   8  14   2        0.02        4.49      2.78 o 
   9  14   2       13.42        4.87      3.14 o 
  -8  15   2      114.91      120.20      6.46 o 
  -7  15   2        7.50        5.56      3.65 o 
  -6  15   2       10.39       11.79      4.27 o 
  -5  15   2       59.11       79.04      6.25 o 
  -4  15   2      210.98      222.30      7.18 o 
  -3  15   2        8.33       11.22      4.76 o 
  -2  15   2       50.57       51.24      3.97 o 
  -1  15   2       12.32       16.23      3.95 o 
   0  15   2       21.28       22.69      3.95 o 
   1  15   2      133.75      116.86      5.28 o 
   2  15   2     1144.67     1135.61     17.49 o 
   3  15   2      296.97      299.94      8.71 o 
   4  15   2       11.46       22.56      3.55 o 
   5  15   2      118.49      107.31      4.28 o 
   6  15   2       31.00       37.15      3.10 o 
   7  15   2      359.29      425.97     13.91 o 
  -6  16   2       34.96       40.18      4.33 o 
  -5  16   2       10.01       15.30      4.29 o 
  -4  16   2       25.70       25.34      5.11 o 
  -3  16   2       11.22        9.44      4.98 o 
  -2  16   2       32.30       27.40      5.33 o 
  -1  16   2       18.47       15.27      3.12 o 
   0  16   2       38.23       46.54      5.60 o 
   1  16   2      533.38      509.17     10.65 o 
   2  16   2      485.00      503.04     10.72 o 
   3  16   2      103.55      113.57      5.97 o 
   4  16   2       26.76       23.04      4.56 o 
   5  16   2       73.02       91.39      5.04 o 
 -17   1   3       10.39        8.40      2.74 o 
 -16   1   3       24.37       29.63      3.69 o 
 -15   1   3      214.67      196.03      7.36 o 
 -14   1   3      256.79      215.39      5.43 o 
 -13   1   3      500.67      398.04      6.89 o 
 -12   1   3        0.43       -2.11      5.04 o 
 -11   1   3      475.84      446.57     11.42 o 
 -10   1   3      760.95      811.14     13.46 o 
  -9   1   3       66.90       58.33      5.23 o 
  -8   1   3      665.80      721.93      9.22 o 
  -7   1   3      291.39      311.90      5.98 o 
  -6   1   3       35.98       37.63      3.12 o 
  -5   1   3      432.37      388.15      6.91 o 
  -4   1   3     2691.32     2567.02     20.60 o 
  -3   1   3      506.04      597.91     18.16 o 
  -2   1   3     4927.59     4986.72     34.07 o 
  -1   1   3        3.08        9.43      1.98 o 
   0   1   3     1184.87     1056.18     16.14 o 
   1   1   3     8291.15     8881.08     28.84 o 
   2   1   3     7573.21     7709.37     64.76 o 
   3   1   3     4591.71     4717.55     44.89 o 
   4   1   3      380.53      420.82      4.10 o 
   5   1   3      339.31      347.16      4.12 o 
   6   1   3       12.35       11.98      2.23 o 
   7   1   3      695.34      768.99     22.26 o 
   8   1   3     2095.66     2183.55     59.06 o 
   9   1   3      676.73      727.34     21.67 o 
  10   1   3     3092.54     3013.40    130.87 o 
  11   1   3     2141.07     2229.59     83.06 o 
  12   1   3      587.65      600.95     37.94 o 
  13   1   3        2.87        2.98      5.37 o 
  14   1   3       18.54       20.11      5.97 o 
  15   1   3      212.97      212.18      5.26 o 
  16   1   3       48.95       45.92      4.00 o 
 -17   2   3       47.21       48.67      3.03 o 
 -16   2   3        5.24        6.68      2.74 o 
 -15   2   3      277.24      275.86      8.08 o 
 -14   2   3        7.23        4.81      4.52 o 
 -13   2   3      483.56      427.00      8.97 o 
 -12   2   3        5.01        2.86      3.74 o 
 -11   2   3      187.20      169.57      8.23 o 
 -10   2   3      229.81      223.07      7.24 o 
  -9   2   3     2149.41     2462.37     21.66 o 
  -8   2   3     2682.47     2933.79     22.18 o 
  -7   2   3     1046.52     1401.98     14.57 o 
  -6   2   3    12388.27    12749.83     50.78 o 
  -5   2   3     2386.92     2323.81     18.72 o 
  -4   2   3     7295.16     7332.03     22.30 o 
  -3   2   3    38896.27    37501.25    267.32 o 
  -2   2   3     9180.71     9763.71     31.95 o 
  -1   2   3     7463.08     6929.49     20.42 o 
   0   2   3      269.92      324.90      4.00 o 
   1   2   3    40491.87    36928.58    401.86 o 
   2   2   3     5653.65     5734.48     23.28 o 
   3   2   3       31.35       46.03      1.64 o 
   4   2   3       19.71       17.60      1.81 o 
   5   2   3     4503.92     4491.19     37.82 o 
   6   2   3     2262.45     2362.97     29.07 o 
   7   2   3      133.32      132.15      4.74 o 
   8   2   3      435.80      462.33     10.64 o 
   9   2   3     1546.21     1509.97     50.12 o 
  10   2   3      176.30      180.04     10.26 o 
  11   2   3     2071.91     2149.55     90.05 o 
  12   2   3       13.77       11.80      7.21 o 
  13   2   3      202.95      191.46      9.09 o 
  14   2   3        1.91        5.22      6.74 o 
  15   2   3       13.04       15.64      2.92 o 
  16   2   3      193.03      201.59      4.16 o 
 -17   3   3       41.27       57.50      5.56 o 
 -16   3   3      238.89      275.11      6.83 o 
 -15   3   3      279.92      231.09      7.29 o 
 -14   3   3      135.31      111.37      4.62 o 
 -13   3   3        6.40        7.29      3.29 o 
 -12   3   3      195.81      188.20     21.29 o 
 -11   3   3     1118.67     1123.85     61.77 o 
 -10   3   3      170.36      178.75      8.08 o 
  -9   3   3      278.24      267.43     22.18 o 
  -8   3   3       11.51        8.89      4.00 o 
  -7   3   3     1192.31     1381.83     33.04 o 
  -6   3   3     1516.71     1745.18     25.36 o 
  -5   3   3     1382.87     1393.59     12.91 o 
  -4   3   3       87.75       81.36      2.82 o 
  -3   3   3       11.95        6.13      2.04 o 
  -2   3   3      192.21      144.12      2.37 o 
  -1   3   3        0.02        2.02      2.81 o 
   0   3   3     1158.37     1193.04      7.99 o 
   1   3   3    28456.98    27581.61     89.47 o 
   2   3   3     1607.67     1690.98     37.80 o 
   3   3   3      170.45      151.40      2.31 o 
   4   3   3      853.23      852.54      6.97 o 
   5   3   3      742.51      704.13      6.60 o 
   6   3   3      114.20      107.25      3.61 o 
   7   3   3      363.01      331.37      8.08 o 
   8   3   3        0.85        2.50      4.51 o 
   9   3   3     2554.98     2596.99    170.84 o 
  10   3   3     1139.57     1095.99     13.19 o 
  11   3   3      976.42      838.22     27.94 o 
  12   3   3       52.68       55.46      4.51 o 
  13   3   3       92.25       84.18     11.24 o 
  14   3   3      202.06      214.22      8.54 o 
  15   3   3       16.33       20.52      5.25 o 
  16   3   3        0.53        3.19      3.14 o 
 -17   4   3       38.90       43.40      4.14 o 
 -16   4   3        1.16        6.24      3.66 o 
 -15   4   3      417.14      426.69      9.04 o 
 -14   4   3       13.20        9.05      3.48 o 
 -13   4   3        0.21       -0.71      3.61 o 
 -12   4   3      798.87      695.86     14.99 o 
 -11   4   3        3.80        8.22      6.02 o 
 -10   4   3      194.96      187.56      8.51 o 
  -9   4   3      236.09      243.71     11.07 o 
  -8   4   3      569.81      635.68     28.35 o 
  -7   4   3      535.06      614.14     13.33 o 
  -6   4   3      123.32      174.06      6.76 o 
  -5   4   3     1520.97     1588.39     40.84 o 
  -4   4   3     1104.91     1243.79     15.09 o 
  -3   4   3        9.09        8.01      2.27 o 
  -2   4   3      273.24      237.90      4.03 o 
  -1   4   3      200.40      199.68      4.32 o 
   0   4   3      529.65      599.57      7.19 o 
   1   4   3     3925.68     3606.46     24.19 o 
   2   4   3     6707.58     6552.59    233.60 o 
   3   4   3     1689.83     2025.58     26.65 o 
   4   4   3      537.71      519.87      9.64 o 
   5   4   3      950.24     1050.96     12.45 o 
   6   4   3      642.77      560.64     16.94 o 
   7   4   3      187.98      197.75      8.36 o 
   8   4   3      672.27      645.16     17.49 o 
   9   4   3     2556.05     2428.07     26.67 o 
  10   4   3       68.65       62.22      4.67 o 
  11   4   3      405.55      388.55     13.72 o 
  12   4   3      209.83      191.14      8.23 o 
  13   4   3        2.76       10.91      3.51 o 
  14   4   3        8.80        5.02      4.95 o 
  15   4   3       75.08       89.01      5.26 o 
  16   4   3       55.64       60.19      4.21 o 
 -16   5   3      216.84      253.74      7.59 o 
 -15   5   3       80.11       77.86      4.50 o 
 -14   5   3       31.79       28.34      3.62 o 
 -13   5   3      140.86      137.01      4.94 o 
 -12   5   3      156.04      140.27      5.36 o 
 -11   5   3      191.14      174.74      7.32 o 
 -10   5   3      520.54      474.47     11.94 o 
  -9   5   3       53.68       50.51      5.75 o 
  -8   5   3     1363.25     1477.86     21.80 o 
  -7   5   3      783.39      775.35     58.04 o 
  -6   5   3      181.89      210.87      8.54 o 
  -5   5   3      111.71      136.37      5.64 o 
  -4   5   3       72.21       73.08      4.35 o 
  -3   5   3        0.01        3.31      3.81 o 
  -2   5   3        0.93        4.52      1.32 o 
  -1   5   3       10.62       16.70      3.00 o 
   0   5   3      265.61      229.51      4.13 o 
   1   5   3     2901.48     2986.71     26.63 o 
   2   5   3       39.36       32.14      6.41 o 
   3   5   3      132.14      122.29      5.03 o 
   4   5   3        3.40        7.57      3.63 o 
   5   5   3        5.34       14.96      3.91 o 
   6   5   3      508.12      498.09      9.10 o 
   7   5   3      157.77      177.91      6.87 o 
   8   5   3      911.53      926.38     24.42 o 
   9   5   3      861.36      794.44     11.56 o 
  10   5   3     5895.02     5368.88     25.28 o 
  11   5   3      546.73      530.30      8.70 o 
  12   5   3      880.79      838.26     16.64 o 
  13   5   3       72.79       72.59      4.83 o 
  14   5   3       17.75       16.61      4.57 o 
  15   5   3      217.45      222.11      5.73 o 
 -16   6   3      148.76      170.70      5.89 o 
 -15   6   3      441.41      465.21      7.36 o 
 -14   6   3       50.51       48.19      3.89 o 
 -13   6   3       18.75        9.53      3.59 o 
 -12   6   3        0.73        1.07      3.44 o 
 -11   6   3       34.43       37.46      4.51 o 
 -10   6   3      401.58      424.26      9.67 o 
  -9   6   3      170.30      172.38      7.27 o 
  -8   6   3      206.58      218.42     14.88 o 
  -7   6   3      371.87      456.36     13.45 o 
  -6   6   3     8339.63     8961.71    198.25 o 
  -5   6   3     1092.08     1397.00     26.92 o 
  -4   6   3      159.78      169.48      5.92 o 
  -3   6   3     2444.20     2550.46     21.27 o 
  -2   6   3     1203.21     1262.89     13.50 o 
  -1   6   3      303.39      230.58      6.92 o 
   0   6   3      985.16     1143.85     16.46 o 
   1   6   3    14305.02    15516.09    132.66 o 
   2   6   3     2354.13     2161.51     41.39 o 
   3   6   3       13.69       10.02      5.65 o 
   4   6   3       12.74        7.39      3.54 o 
   5   6   3        4.36        4.32      4.04 o 
   6   6   3       47.54       41.03      6.48 o 
   7   6   3       35.16       25.04      6.61 o 
   8   6   3       80.11       74.45      4.56 o 
   9   6   3     2747.69     2567.55     21.31 o 
  10   6   3     6732.94     6489.75     37.46 o 
  11   6   3      496.85      473.50      8.29 o 
  12   6   3      100.87      101.01      5.60 o 
  13   6   3       60.86       56.01      5.66 o 
  14   6   3      375.55      377.89     15.49 o 
  15   6   3        0.00        0.20      3.75 o 
 -15   7   3       49.97       63.89      3.78 o 
 -14   7   3      319.17      286.92      5.82 o 
 -13   7   3      173.17      170.32      5.45 o 
 -12   7   3      296.67      284.42      8.82 o 
 -11   7   3       10.93       11.35      3.49 o 
 -10   7   3       49.56       48.41      4.00 o 
  -9   7   3       80.12       79.71      8.15 o 
  -8   7   3      208.05      219.24      7.49 o 
  -7   7   3      557.63      647.73     21.93 o 
  -6   7   3      484.01      538.91     20.68 o 
  -5   7   3      373.88      392.76     20.36 o 
  -4   7   3       57.04      101.34      8.55 o 
  -3   7   3      356.94      384.36     12.02 o 
  -2   7   3      471.91      488.03      8.33 o 
  -1   7   3      150.98      154.20      6.79 o 
   0   7   3      421.89      427.05      9.78 o 
   1   7   3      642.07      564.36     11.60 o 
   2   7   3        3.81        6.01      5.99 o 
   3   7   3      163.66      159.88      9.04 o 
   4   7   3      649.35      724.78     16.26 o 
   5   7   3        0.53        4.59      7.51 o 
   6   7   3        0.05        0.15      4.44 o 
   7   7   3       60.55       60.04      5.14 o 
   8   7   3        0.93        3.93      3.66 o 
   9   7   3      675.18      608.89     10.56 o 
  10   7   3      998.43      966.13     38.27 o 
  11   7   3      991.41      899.96     14.84 o 
  12   7   3      292.81      285.28      8.47 o 
  13   7   3       70.73       67.70      7.98 o 
  14   7   3      561.89      587.66      8.30 o 
 -14   8   3        1.45       -1.05      2.94 o 
 -13   8   3      451.58      462.68     12.21 o 
 -12   8   3       96.93       83.66      4.54 o 
 -11   8   3       89.27       78.88      5.10 o 
 -10   8   3       23.69       24.68      4.73 o 
  -9   8   3      233.03      211.45      7.51 o 
  -8   8   3      212.08      197.58      7.32 o 
  -7   8   3      445.10      443.99      9.93 o 
  -6   8   3       49.68       70.36      7.12 o 
  -5   8   3      474.52      459.82     20.11 o 
  -4   8   3      370.87      327.74     12.05 o 
  -3   8   3       32.85       12.96      6.43 o 
  -2   8   3       46.26        4.35     11.05 o 
  -1   8   3      619.77      697.26     12.43 o 
   0   8   3      517.25      610.28     13.80 o 
   1   8   3     1863.72     2145.79     26.19 o 
   2   8   3       25.42        2.52      6.94 o 
   3   8   3      263.55      310.31     24.45 o 
   4   8   3       81.16       68.53      7.52 o 
   5   8   3       24.69       21.85      5.80 o 
   6   8   3       23.13       20.42      5.42 o 
   7   8   3      286.73      271.01     10.16 o 
   8   8   3     1908.22     1735.97     23.20 o 
   9   8   3        2.63        6.19      5.60 o 
  10   8   3      176.53      204.52      9.57 o 
  11   8   3      201.07      200.31      8.63 o 
  12   8   3       22.15       23.93      5.15 o 
  13   8   3      249.38      264.78      5.62 o 
  14   8   3      200.03      206.52      5.09 o 
 -14   9   3       54.24       78.93      5.05 o 
 -13   9   3      107.77       80.60      7.01 o 
 -12   9   3        9.96       10.25      4.92 o 
 -11   9   3      156.13      141.35      9.62 o 
 -10   9   3       37.47       26.02      5.14 o 
  -9   9   3      142.54      118.85      6.36 o 
  -8   9   3       81.77       86.37      4.47 o 
  -7   9   3        0.08        2.76      3.50 o 
  -6   9   3     2019.17     2012.81     18.10 o 
  -5   9   3      453.44      504.19     19.35 o 
  -4   9   3       91.71       81.69      7.04 o 
  -3   9   3       50.51       43.10     15.33 o 
  -2   9   3      365.01      348.06     19.45 o 
  -1   9   3       57.18       83.05     15.57 o 
   0   9   3        2.16       -4.58     11.83 o 
   1   9   3      162.73      195.42     14.85 o 
   2   9   3     1563.65     1772.54     29.51 o 
   3   9   3       21.71       29.35      5.55 o 
   4   9   3       67.79       58.06      5.12 o 
   5   9   3      109.75      106.46      6.38 o 
   6   9   3      148.34      144.54      9.34 o 
   7   9   3     1433.84     1430.57     22.01 o 
   8   9   3        7.46       14.41      6.97 o 
   9   9   3     1197.03     1107.27     18.99 o 
  10   9   3      252.09      257.16     10.09 o 
  11   9   3      121.20      118.34      6.92 o 
  12   9   3        1.26        0.65      4.49 o 
  13   9   3      284.37      287.98      7.11 o 
 -14  10   3       15.07        9.15      3.71 o 
 -13  10   3      122.02      126.38      5.26 o 
 -12  10   3        6.08        4.09      4.32 o 
 -11  10   3       48.82       52.28      5.44 o 
 -10  10   3      131.50      127.65      6.27 o 
  -9  10   3        0.49       -0.56      4.46 o 
  -8  10   3       97.38      100.50      4.88 o 
  -7  10   3     1412.65     1361.56     16.33 o 
  -6  10   3     4222.86     4102.44     43.34 o 
  -5  10   3       46.12       41.30      3.96 o 
  -4  10   3      738.96      693.22     18.36 o 
  -3  10   3      436.61      436.44     15.26 o 
  -2  10   3        0.37       -0.73      4.91 o 
  -1  10   3      973.36      991.62     14.40 o 
   0  10   3       35.16       52.90      7.20 o 
   1  10   3      465.04      463.83      9.62 o 
   2  10   3      218.91      210.86      6.69 o 
   3  10   3        5.70        4.10      4.33 o 
   4  10   3       93.08       95.49      8.42 o 
   5  10   3       37.18       27.91      5.05 o 
   6  10   3      216.54      204.90      8.04 o 
   7  10   3      646.34      590.42     15.38 o 
   8  10   3        3.09        4.73      6.72 o 
   9  10   3      845.16      857.13     16.76 o 
  10  10   3      136.17      124.23      8.00 o 
  11  10   3      208.00      202.86      7.88 o 
  12  10   3        0.22        2.17      4.15 o 
  13  10   3        2.22        7.30      3.21 o 
 -13  11   3       10.92       11.04      3.80 o 
 -12  11   3      328.66      384.33     17.87 o 
 -11  11   3      140.68      125.56      6.81 o 
 -10  11   3        1.28        5.15      4.36 o 
  -9  11   3       16.01       16.47      3.55 o 
  -8  11   3       18.89       21.51      3.71 o 
  -7  11   3     1021.79     1012.08     12.09 o 
  -6  11   3      441.14      431.68      8.06 o 
  -5  11   3     1845.05     1699.66     19.55 o 
  -4  11   3      326.69      289.33      8.71 o 
  -3  11   3       69.64       60.49      6.14 o 
  -2  11   3      248.19      226.27      8.08 o 
  -1  11   3      542.26      532.44      9.11 o 
   0  11   3      488.99      432.28      8.85 o 
   1  11   3      229.79      213.85      5.87 o 
   2  11   3      702.79      626.11     20.38 o 
   3  11   3        4.46        5.95      5.38 o 
   4  11   3       33.05       34.71      5.39 o 
   5  11   3       14.26       11.24      5.39 o 
   6  11   3        3.24        0.01      4.89 o 
   7  11   3      429.13      401.82     12.83 o 
   8  11   3      119.83      159.26      9.43 o 
   9  11   3       44.09       55.57      7.41 o 
  10  11   3       70.25       83.31      6.72 o 
  11  11   3      275.15      255.79      7.95 o 
  12  11   3        1.19        3.28      3.66 o 
 -12  12   3       26.08       32.40      3.96 o 
 -11  12   3      167.01      164.26      5.17 o 
 -10  12   3       31.43       26.00      4.05 o 
  -9  12   3       28.86       26.25      3.36 o 
  -8  12   3       11.21       11.94      3.58 o 
  -7  12   3      490.61      527.06     11.08 o 
  -6  12   3      514.50      488.76     10.65 o 
  -5  12   3      578.77      524.86     11.04 o 
  -4  12   3       19.56       18.68      5.50 o 
  -3  12   3      168.18      145.22      7.24 o 
  -2  12   3       68.51       62.57      5.14 o 
  -1  12   3      683.77      643.79      9.94 o 
   0  12   3      637.56      605.36      8.46 o 
   1  12   3      350.49      358.18      7.08 o 
   2  12   3      649.43      621.45     11.88 o 
   3  12   3     1472.95     1367.31     16.79 o 
   4  12   3       64.45       62.29      6.38 o 
   5  12   3       18.49       17.01      5.13 o 
   6  12   3      224.64      231.94      7.97 o 
   7  12   3      135.86      146.31      8.98 o 
   8  12   3      629.08      655.14     20.56 o 
   9  12   3     1033.91     1091.80     16.21 o 
  10  12   3        1.88        3.01      4.58 o 
  11  12   3        0.12        7.58      3.80 o 
 -10  13   3       36.81       35.68      4.62 o 
  -9  13   3       58.61       62.69      3.35 o 
  -8  13   3      104.77      106.53      4.12 o 
  -7  13   3        4.66        8.10      3.31 o 
  -6  13   3      121.26      125.45      6.72 o 
  -5  13   3       24.00       14.04      5.40 o 
  -4  13   3       39.31       48.09      6.00 o 
  -3  13   3      151.72      135.44     16.42 o 
  -2  13   3        0.08       -0.06      5.37 o 
  -1  13   3      248.66      226.56      6.72 o 
   0  13   3     1032.15     1011.07     19.94 o 
   1  13   3        0.43        1.85      3.77 o 
   2  13   3     1207.34     1198.14     23.30 o 
   3  13   3      344.80      298.44      8.74 o 
   4  13   3       10.63       19.96      4.96 o 
   5  13   3        2.04        0.13      4.84 o 
   6  13   3        7.78        9.95      5.34 o 
   7  13   3       76.85       76.81      6.98 o 
   8  13   3      347.91      404.02      8.24 o 
   9  13   3      283.71      332.89      8.66 o 
  10  13   3      409.97      492.17      8.33 o 
  -9  14   3       14.47       19.31      3.91 o 
  -8  14   3       89.18       95.61      4.86 o 
  -7  14   3       29.65       30.93      4.50 o 
  -6  14   3      203.91      223.28     11.91 o 
  -5  14   3      412.59      414.52      9.57 o 
  -4  14   3      264.75      262.06     10.49 o 
  -3  14   3      575.46      533.65     10.75 o 
  -2  14   3      182.83      190.13      7.72 o 
  -1  14   3        5.47        6.10      5.24 o 
   0  14   3        2.85       10.35      4.44 o 
   1  14   3       17.62       17.91      4.54 o 
   2  14   3       26.12       39.35      6.44 o 
   3  14   3       22.94       19.38      5.87 o 
   4  14   3       60.91       57.28      6.44 o 
   5  14   3      166.35      149.48      7.51 o 
   6  14   3       18.15       18.78      3.68 o 
   7  14   3        0.56       -0.80      3.09 o 
   8  14   3       94.34       95.21      9.24 o 
   9  14   3      296.62      395.88      6.91 o 
  -8  15   3       19.72       28.28      5.22 o 
  -7  15   3        0.00        0.89      3.08 o 
  -6  15   3       96.66       77.45      5.53 o 
  -5  15   3        5.21        1.77      4.17 o 
  -4  15   3       21.72       24.28      4.74 o 
  -3  15   3        1.77        1.89      4.87 o 
  -2  15   3        9.04        6.16      3.22 o 
  -1  15   3       54.91       59.84      4.56 o 
   0  15   3       26.26       37.09      6.40 o 
   1  15   3        3.41        9.68      4.49 o 
   2  15   3        0.06        9.19      4.87 o 
   3  15   3        0.01        2.81      4.67 o 
   4  15   3      107.08      103.38      4.42 o 
   5  15   3       60.11       74.66      3.99 o 
   6  15   3       15.15       11.39      2.80 o 
   7  15   3      191.41      188.53      5.07 o 
  -6  16   3       25.71       33.67      3.64 o 
  -5  16   3        0.67       -1.96      4.39 o 
  -4  16   3        5.39        1.00      4.93 o 
  -3  16   3       14.61       10.71      4.42 o 
  -2  16   3       30.41       24.48      5.12 o 
  -1  16   3       16.32       12.06      3.18 o 
   0  16   3      122.59      126.24      4.29 o 
   1  16   3      188.79      153.70      7.01 o 
   2  16   3     1010.18     1042.08     14.03 o 
   3  16   3      140.45      114.52      5.82 o 
   4  16   3       13.77       18.79      3.87 o 
   5  16   3      118.02      129.91      4.79 o 
 -17   0   4      419.33      407.04     26.45 o 
 -16   0   4       14.35       14.56      5.03 o 
 -15   0   4       62.46       50.25      6.35 o 
 -14   0   4     1077.30      923.19     47.06 o 
 -13   0   4      689.00      518.74     13.71 o 
 -12   0   4      467.79      363.08     11.96 o 
 -11   0   4       27.20       24.31      5.69 o 
 -10   0   4      181.19      240.16     15.70 o 
  -9   0   4       66.58       48.38     10.05 o 
  -8   0   4     1171.55     1195.72     16.99 o 
  -7   0   4      187.96      236.88      8.09 o 
  -6   0   4     1818.80     1958.27     55.88 o 
  -5   0   4     5263.55     5390.53    152.01 o 
  -4   0   4      933.96      959.22     15.72 o 
  -3   0   4    14147.60    13914.22     53.56 o 
  -2   0   4     1258.07     1155.31     16.01 o 
  -1   0   4     6711.38     6581.90     36.99 o 
   0   0   4       52.92       56.88      6.25 o 
   1   0   4     5851.24     5752.81     24.81 o 
   2   0   4    23407.26    23578.73     53.46 o 
   3   0   4     1326.58     1300.50      9.90 o 
   4   0   4     1648.31     1307.07     12.11 o 
   5   0   4     6133.34     6002.65     64.62 o 
   6   0   4     1017.40     1171.63     17.97 o 
   7   0   4       77.63       98.03      6.29 o 
   8   0   4     1148.81     1203.77     43.23 o 
   9   0   4      733.70      706.54     49.07 o 
  10   0   4     6513.88     6708.54     55.18 o 
  11   0   4     3833.56     3968.50     44.05 o 
  12   0   4       32.29       52.89      9.15 o 
  13   0   4        0.29        2.93      7.77 o 
  14   0   4      565.98      617.05     17.83 o 
  15   0   4       37.11       48.15      7.72 o 
  16   0   4      152.42      161.21      7.03 o 
 -17   1   4      174.28      167.20     10.07 o 
 -16   1   4      369.76      386.81      6.90 o 
 -15   1   4      210.53      220.70      6.47 o 
 -14   1   4       20.02       19.24      3.86 o 
 -13   1   4        3.47        2.69      4.06 o 
 -12   1   4     1365.18     1215.09     18.14 o 
 -11   1   4       64.14       56.13      4.51 o 
 -10   1   4      174.37      183.65      9.61 o 
  -9   1   4       17.15       14.31      5.16 o 
  -8   1   4       93.06       94.91      5.95 o 
  -7   1   4      237.38      200.97      6.53 o 
  -6   1   4       58.94       84.86      4.03 o 
  -5   1   4      223.57      197.32      5.54 o 
  -4   1   4    23323.64    22292.29     74.57 o 
  -2   1   4    22191.01    21006.35     57.46 o 
  -1   1   4      662.52      684.21      8.71 o 
   0   1   4     7932.05     8136.13     27.93 o 
   1   1   4     2504.34     2512.55     25.19 o 
   2   1   4     9540.52     9036.66     40.66 o 
   3   1   4     2693.76     2769.37     17.33 o 
   4   1   4     3140.46     3413.75     42.81 o 
   5   1   4     5336.47     5644.29     50.94 o 
   6   1   4     2351.88     2502.42     48.03 o 
   7   1   4       71.22      104.31      3.72 o 
   8   1   4       32.94       50.30      4.17 o 
   9   1   4      159.84      168.67      9.60 o 
  10   1   4       46.27       42.73      7.43 o 
  11   1   4     1888.09     1957.98     30.46 o 
  12   1   4      104.10      138.08      8.35 o 
  13   1   4      492.14      516.19     12.53 o 
  14   1   4       98.64      101.34      6.78 o 
  15   1   4      135.17      154.42      6.53 o 
  16   1   4      108.87      116.51      3.12 o 
 -17   2   4      190.35      197.54     29.27 o 
 -16   2   4      115.19      116.30      7.51 o 
 -15   2   4      101.65       98.19      5.01 o 
 -14   2   4      126.20      110.45      4.59 o 
 -13   2   4        4.02        1.44      3.16 o 
 -12   2   4      370.41      350.23      6.66 o 
 -11   2   4      110.92      102.83      5.15 o 
 -10   2   4       34.95       41.88      4.40 o 
  -9   2   4      708.83      756.77     15.76 o 
  -8   2   4      332.64      350.41     11.72 o 
  -7   2   4       64.23       58.11      4.57 o 
  -6   2   4       17.23       15.32      2.66 o 
  -5   2   4        3.71       15.14      2.46 o 
  -4   2   4     1458.43     1480.46      7.51 o 
  -3   2   4     2530.91     2693.88     19.03 o 
  -2   2   4       24.71       12.63      2.46 o 
  -1   2   4        2.06        9.43      3.20 o 
   0   2   4     4548.17     4339.65     53.11 o 
   1   2   4     8025.62     8377.21     62.96 o 
   2   2   4      665.73      806.64      7.78 o 
   3   2   4      526.10      643.85      7.58 o 
   4   2   4       63.00       52.13      2.23 o 
   5   2   4       40.41       26.21      2.21 o 
   6   2   4        0.10        0.91      2.64 o 
   7   2   4       53.79       51.81      3.80 o 
   8   2   4      107.43      115.30      7.85 o 
   9   2   4      411.09      436.32     11.25 o 
  10   2   4      264.61      271.01     10.42 o 
  11   2   4      949.26      896.25     16.48 o 
  12   2   4      137.41      146.12     11.18 o 
  13   2   4      190.88      228.28      7.46 o 
  14   2   4       11.29        7.74      5.45 o 
  15   2   4      428.38      482.24     14.03 o 
  16   2   4       20.14       14.86      2.48 o 
 -17   3   4      148.66      173.45      5.94 o 
 -16   3   4        3.02        6.64      3.86 o 
 -15   3   4       39.05       45.97      5.53 o 
 -14   3   4       62.97       60.23      4.30 o 
 -13   3   4      650.45      539.86     15.94 o 
 -12   3   4      456.86      373.73      6.77 o 
 -11   3   4     1686.11     1577.84     65.64 o 
 -10   3   4       54.09       59.19      6.08 o 
  -9   3   4       33.90       35.38      6.02 o 
  -8   3   4      113.13      152.64      6.74 o 
  -7   3   4      298.11      304.85     13.74 o 
  -6   3   4     3018.20     3601.43     42.12 o 
  -5   3   4     6963.63     7527.96     84.54 o 
  -4   3   4     2645.12     2647.00     19.05 o 
  -3   3   4      364.30      326.16      6.78 o 
  -2   3   4      472.14      386.14      4.77 o 
  -1   3   4       42.59       23.52      2.81 o 
   0   3   4     3960.74     4046.04     12.75 o 
   1   3   4    22846.29    22604.03     69.43 o 
   2   3   4     8176.46     8438.72     19.46 o 
   3   3   4      565.38      778.16     10.29 o 
   4   3   4     2878.28     2606.88     21.41 o 
   5   3   4       10.23       39.68      3.63 o 
   6   3   4      235.89      294.52      5.37 o 
   7   3   4       17.24       21.33      3.73 o 
   8   3   4      432.11      426.50      9.15 o 
   9   3   4      869.77      822.89     14.73 o 
  10   3   4     1318.96     1175.75     18.08 o 
  11   3   4      506.56      489.66     20.37 o 
  12   3   4      544.70      576.88     72.85 o 
  13   3   4      233.96      258.06     28.29 o 
  14   3   4       17.78       17.37      5.52 o 
  15   3   4        0.72        1.33      4.15 o 
 -17   4   4        3.16        5.47      3.27 o 
 -16   4   4      430.61      407.91     27.29 o 
 -15   4   4       96.82       82.39      4.83 o 
 -14   4   4     1016.89      827.89     10.96 o 
 -13   4   4     1183.31      920.89     12.40 o 
 -12   4   4        2.02       11.22      4.02 o 
 -11   4   4      632.87      574.55      9.97 o 
 -10   4   4       94.57       93.44      7.19 o 
  -9   4   4      863.79      917.31     32.69 o 
  -8   4   4      612.24      628.03     22.94 o 
  -7   4   4      237.12      238.94      7.27 o 
  -6   4   4      415.77      442.18     10.99 o 
  -5   4   4        4.05        9.14      3.16 o 
  -4   4   4      282.41      276.83      8.16 o 
  -3   4   4      345.55      346.25      7.57 o 
  -2   4   4       65.94       89.96      2.68 o 
  -1   4   4      471.60      510.15     11.14 o 
   0   4   4      947.50      829.69     12.99 o 
   1   4   4    10076.75    10036.08     79.95 o 
   2   4   4        0.14        4.59      4.82 o 
   3   4   4    10801.29    11425.96     49.87 o 
   4   4   4      274.54      252.32      5.46 o 
   5   4   4       39.08       46.62      3.01 o 
   6   4   4       15.41        6.79      4.46 o 
   7   4   4       14.09       25.19      5.26 o 
   8   4   4      656.79      664.27     38.19 o 
   9   4   4      172.28      144.47      5.42 o 
  10   4   4     4081.66     3947.50     73.12 o 
  11   4   4     2153.27     2057.81     59.03 o 
  12   4   4      285.54      289.15     37.58 o 
  13   4   4      320.21      348.12     50.72 o 
  14   4   4      196.88      215.44     28.55 o 
  15   4   4       76.87       78.80      7.66 o 
 -16   5   4        0.91       -1.56      4.28 o 
 -15   5   4        5.01        5.56      4.38 o 
 -14   5   4      101.80       87.27      4.65 o 
 -13   5   4       17.55       24.89      4.07 o 
 -12   5   4      520.17      455.80      8.13 o 
 -11   5   4      180.30      164.04      6.38 o 
 -10   5   4        3.43        0.55      3.92 o 
  -9   5   4       57.91       66.84      6.59 o 
  -8   5   4       44.01       26.23      7.71 o 
  -7   5   4       23.07       28.78      5.74 o 
  -6   5   4      866.88      940.81     15.59 o 
  -5   5   4     1459.13     1599.95     15.90 o 
  -4   5   4        4.03        8.45      3.63 o 
  -3   5   4     1945.86     1963.01     40.06 o 
  -2   5   4      606.11      625.70     15.41 o 
  -1   5   4      527.27      643.89     11.41 o 
   0   5   4       35.30       39.09      2.50 o 
   1   5   4      731.55      861.47     10.49 o 
   2   5   4        0.32        3.91      2.96 o 
   3   5   4       86.04       51.53      7.64 o 
   4   5   4        0.78        3.42      3.77 o 
   5   5   4       51.95       46.80      5.51 o 
   6   5   4       52.77       47.17      4.86 o 
   7   5   4        9.86        2.83      4.77 o 
   8   5   4       24.08       17.04      3.98 o 
   9   5   4      774.90      742.28     11.76 o 
  10   5   4       15.88       19.00      4.30 o 
  11   5   4      217.94      205.62     14.14 o 
  12   5   4      148.20      152.99     13.88 o 
  13   5   4      232.31      197.99     12.44 o 
  14   5   4       82.89       82.45      8.63 o 
  15   5   4        0.00       -1.21      3.03 o 
 -16   6   4       72.77       91.94      5.03 o 
 -15   6   4      125.26      137.40      5.67 o 
 -14   6   4       13.37       14.69      3.67 o 
 -13   6   4       50.75       36.72      3.88 o 
 -12   6   4        8.26        9.21      3.83 o 
 -11   6   4      321.78      271.59      6.53 o 
 -10   6   4        4.10        3.56      3.54 o 
  -9   6   4      111.17      117.24      4.72 o 
  -8   6   4       73.59       76.62      5.30 o 
  -7   6   4        1.03       -6.35      6.35 o 
  -6   6   4      167.31      195.27      9.40 o 
  -5   6   4     1341.36     1468.76     32.48 o 
  -4   6   4      259.24      273.44      7.71 o 
  -3   6   4     1331.68     1341.98     17.95 o 
  -2   6   4      870.40      938.49     21.07 o 
  -1   6   4        8.37       18.23      3.06 o 
   0   6   4      355.84      339.66      8.58 o 
   1   6   4     1415.71     1509.26     33.68 o 
   2   6   4        0.74       11.06      6.68 o 
   3   6   4      633.80      654.82     25.61 o 
   4   6   4      104.14       88.99      7.92 o 
   5   6   4       12.85       14.40      4.29 o 
   6   6   4      326.26      327.33     10.99 o 
   7   6   4        0.69       -0.54      3.79 o 
   8   6   4      365.56      340.80      8.55 o 
   9   6   4      761.33      740.95     10.46 o 
  10   6   4      304.14      273.16     20.97 o 
  11   6   4      272.00      257.50      8.43 o 
  12   6   4       29.43       30.14      4.13 o 
  13   6   4       15.18       14.18      4.92 o 
  14   6   4       10.34       11.55      5.74 o 
 -15   7   4        0.16        1.03      3.62 o 
 -14   7   4      265.13      275.05      6.52 o 
 -13   7   4       62.95       53.60      4.27 o 
 -12   7   4       20.31       22.58      3.57 o 
 -11   7   4        0.14        1.85      3.72 o 
 -10   7   4       39.16       39.83      4.16 o 
  -9   7   4      354.20      324.31      6.79 o 
  -8   7   4        0.72        6.14      4.29 o 
  -7   7   4      233.89      229.77      9.66 o 
  -6   7   4      431.49      502.34     11.42 o 
  -5   7   4      210.03      207.88     11.02 o 
  -4   7   4       32.07       40.11      6.40 o 
  -3   7   4      860.44      858.68     15.57 o 
  -2   7   4       21.68       19.52      6.68 o 
  -1   7   4       56.21       67.88      5.76 o 
   0   7   4     1402.90     1559.40     19.51 o 
   1   7   4       10.67       25.98      5.51 o 
   2   7   4      710.26      769.28     38.59 o 
   3   7   4       70.04       74.49      7.31 o 
   4   7   4       59.06       53.96      8.33 o 
   5   7   4        5.52        8.35      8.32 o 
   6   7   4      611.88      587.95     13.45 o 
   7   7   4      462.97      440.53     33.99 o 
   8   7   4       22.30       21.30      4.99 o 
   9   7   4     2136.51     2070.66     56.37 o 
  10   7   4       24.61       25.92      5.20 o 
  11   7   4      119.58      102.09      4.72 o 
  12   7   4      620.34      609.82     35.04 o 
  13   7   4       83.82       81.26      4.27 o 
  14   7   4       19.29       28.75      3.96 o 
 -14   8   4      875.22      814.03     12.04 o 
 -13   8   4      111.64      100.14      4.42 o 
 -12   8   4      233.02      207.32      6.62 o 
 -11   8   4       25.64       24.79      3.85 o 
 -10   8   4        2.97        1.26      4.55 o 
  -9   8   4        2.16        1.97      4.96 o 
  -8   8   4       28.57       30.66      3.91 o 
  -7   8   4       28.72       38.42      8.83 o 
  -6   8   4      735.72      764.35     20.17 o 
  -5   8   4        4.51        1.03     10.19 o 
  -4   8   4       18.04       20.46      7.74 o 
  -3   8   4       13.20        9.75     11.64 o 
  -2   8   4       72.06       56.65     12.51 o 
  -1   8   4      292.33      341.01     11.46 o 
   0   8   4      936.11      949.27     15.40 o 
   1   8   4      636.60      637.71     26.18 o 
   2   8   4      109.94      133.65      8.92 o 
   3   8   4      816.22      934.03     58.75 o 
   4   8   4      325.54      334.01     17.53 o 
   5   8   4      253.35      229.59     10.39 o 
   6   8   4      162.69      157.62      9.29 o 
   7   8   4      702.21      698.71     15.55 o 
   8   8   4       97.25      108.94      7.97 o 
   9   8   4     1339.72     1258.98     68.16 o 
  10   8   4     1925.27     1969.55     67.04 o 
  11   8   4     1137.52     1093.91     34.83 o 
  12   8   4      214.21      216.30      7.46 o 
  13   8   4        1.91        3.89      2.51 o 
 -14   9   4        5.10        9.37      3.37 o 
 -13   9   4        2.09        1.04      4.58 o 
 -12   9   4       59.06       62.09      8.72 o 
 -11   9   4       85.91       81.05      5.83 o 
 -10   9   4       48.13       38.10      5.03 o 
  -9   9   4      229.00      225.87      7.81 o 
  -8   9   4      135.24      143.78      5.79 o 
  -7   9   4     1815.07     1912.14     14.89 o 
  -6   9   4      153.54      148.59      5.15 o 
  -5   9   4      352.32      353.64      8.87 o 
  -4   9   4      442.55      391.12      8.79 o 
  -3   9   4       34.80       21.36     17.55 o 
  -2   9   4       67.06       64.52     14.62 o 
  -1   9   4       50.39       29.30      9.08 o 
   0   9   4       24.82       11.81     13.29 o 
   1   9   4      316.97      310.12     13.01 o 
   2   9   4        4.98       13.89     17.04 o 
   3   9   4        1.21       -2.42      7.33 o 
   4   9   4       21.82       13.22      7.32 o 
   5   9   4       11.84       11.42      6.93 o 
   6   9   4      148.89      127.13      9.11 o 
   7   9   4      160.05      186.29     10.19 o 
   8   9   4      175.31      176.19      9.65 o 
   9   9   4       15.91       20.64      6.57 o 
  10   9   4      514.61      473.86     12.05 o 
  11   9   4        9.05        4.85      4.89 o 
  12   9   4       37.65       40.07      4.88 o 
  13   9   4      121.78      125.96      4.63 o 
 -14  10   4        9.23       10.89      3.39 o 
 -13  10   4       95.42       90.93      4.73 o 
 -12  10   4      119.90      112.13     13.17 o 
 -11  10   4      181.94      185.14      9.55 o 
 -10  10   4      195.31      190.82      7.18 o 
  -9  10   4        0.18       -1.67      3.52 o 
  -8  10   4      146.76      147.54      7.61 o 
  -7  10   4     1952.90     1858.43     24.43 o 
  -6  10   4      371.54      405.80      8.40 o 
  -5  10   4      238.94      221.50      8.16 o 
  -4  10   4      137.48      128.16      6.78 o 
  -3  10   4        0.81        5.24      7.20 o 
  -2  10   4      359.84      322.09      8.91 o 
  -1  10   4      132.30      146.16      5.61 o 
   0  10   4        3.20        6.30      4.23 o 
   1  10   4        0.57        0.14      4.97 o 
   2  10   4      301.93      337.07      9.23 o 
   3  10   4      111.43      119.01      6.75 o 
   4  10   4      500.68      461.33     37.17 o 
   5  10   4      214.84      177.05     10.66 o 
   6  10   4      129.75      121.21      9.34 o 
   7  10   4       11.93       11.59      6.58 o 
   8  10   4     1349.35     1273.30     20.52 o 
   9  10   4       61.83       62.93      7.28 o 
  10  10   4      150.71      172.50      8.26 o 
  11  10   4      227.24      210.98      7.60 o 
  12  10   4       28.90       33.30      4.28 o 
 -13  11   4       96.34      121.61      4.80 o 
 -12  11   4      121.16      109.34      4.98 o 
 -11  11   4      120.92      113.64      5.54 o 
 -10  11   4       47.07       44.27      4.77 o 
  -9  11   4        3.12        2.23      3.29 o 
  -8  11   4      180.75      189.31      6.12 o 
  -7  11   4       78.52       82.82      5.46 o 
  -6  11   4       97.26       99.71      6.87 o 
  -5  11   4       37.42       47.45     11.23 o 
  -4  11   4      697.12      647.85     11.98 o 
  -3  11   4     5069.80     4502.97     58.10 o 
  -2  11   4      321.72      306.59     23.20 o 
  -1  11   4        6.96        3.41      4.69 o 
   0  11   4      244.91      249.63      6.13 o 
   1  11   4      308.86      324.58      6.72 o 
   2  11   4       95.68      111.85      5.83 o 
   3  11   4      253.36      237.73      8.31 o 
   4  11   4        1.16        5.91      5.39 o 
   5  11   4      187.22      160.89      9.48 o 
   6  11   4      615.62      576.26     15.25 o 
   7  11   4      515.78      485.55     14.08 o 
   8  11   4      200.78      211.22     10.00 o 
   9  11   4        2.57        8.72      5.98 o 
  10  11   4        8.10       12.29      5.07 o 
  11  11   4       49.93       47.90      4.83 o 
 -12  12   4       18.02       12.65      2.91 o 
 -11  12   4       10.96        9.42      3.35 o 
 -10  12   4        0.00       -0.82      3.66 o 
  -9  12   4       24.78       25.16      3.40 o 
  -8  12   4      183.49      203.62      6.08 o 
  -7  12   4      131.39      138.99      7.23 o 
  -6  12   4        1.05        6.15      4.92 o 
  -5  12   4      148.03      159.19      7.57 o 
  -4  12   4      957.47      846.26     19.03 o 
  -3  12   4      642.63      568.34      9.36 o 
  -2  12   4      254.51      244.02      7.18 o 
  -1  12   4      235.07      226.99      6.98 o 
   0  12   4      248.98      259.16      7.09 o 
   1  12   4      231.57      213.96      6.45 o 
   2  12   4        0.12        5.08      5.27 o 
   3  12   4        1.12        3.03      4.83 o 
   4  12   4      328.32      316.29     13.48 o 
   5  12   4      582.32      545.65     38.30 o 
   6  12   4        5.79       12.38      6.95 o 
   7  12   4       12.10       18.00      5.99 o 
   8  12   4       15.05       13.49      5.39 o 
   9  12   4       61.60       63.40      5.94 o 
  10  12   4      404.38      408.73      9.04 o 
  11  12   4      675.06      795.26      9.62 o 
 -11  13   4       18.04       14.68      5.93 o 
 -10  13   4        4.25        1.48      2.94 o 
  -9  13   4        0.01        1.87      4.22 o 
  -8  13   4       54.12       57.46      5.18 o 
  -7  13   4       71.51       75.43      6.01 o 
  -6  13   4       40.29       51.55      5.87 o 
  -5  13   4       90.19       82.73      6.56 o 
  -4  13   4     1442.43     1396.67     25.79 o 
  -3  13   4      179.29      187.14      6.30 o 
  -2  13   4      108.48      102.77      5.41 o 
  -1  13   4       32.42       28.05      4.79 o 
   0  13   4       17.24       23.10      4.69 o 
   1  13   4       10.90       14.25      6.12 o 
   2  13   4       35.99       39.93      7.72 o 
   3  13   4      166.76      158.12      7.42 o 
   4  13   4       34.72       38.82      6.22 o 
   5  13   4       79.88       73.94      5.76 o 
   6  13   4       16.53       13.31      6.45 o 
   7  13   4        3.77        4.78      4.88 o 
   8  13   4       79.70       86.67      4.04 o 
   9  13   4        1.59       11.32      4.45 o 
  10  13   4       94.77       96.92      4.55 o 
  -9  14   4      145.72      151.50      4.35 o 
  -8  14   4       14.10       19.40      3.91 o 
  -7  14   4       56.31       68.69      5.33 o 
  -6  14   4      343.35      363.60      8.60 o 
  -5  14   4        0.06        4.02      4.62 o 
  -4  14   4      155.37      190.68      7.63 o 
  -3  14   4      125.46      113.26      6.37 o 
  -2  14   4       17.22       15.74      4.02 o 
  -1  14   4       33.96       35.44      4.37 o 
   0  14   4      163.26      165.50      6.58 o 
   1  14   4      302.84      328.25     22.35 o 
   2  14   4      971.54      893.78     16.61 o 
   3  14   4      362.42      337.71     10.78 o 
   4  14   4       36.56       33.99      6.34 o 
   5  14   4        0.49       -0.74      5.26 o 
   6  14   4       27.45       34.81      3.64 o 
   7  14   4       22.65       22.68      3.01 o 
   8  14   4       78.99       72.84      4.57 o 
  -8  15   4       13.73       18.58      5.72 o 
  -7  15   4        9.48       11.99      3.66 o 
  -6  15   4      223.27      239.95      8.58 o 
  -5  15   4       15.83       28.91      4.89 o 
  -4  15   4       33.61       35.23      4.80 o 
  -3  15   4       12.28       16.33      5.00 o 
  -2  15   4        3.41        8.07      3.24 o 
  -1  15   4       90.60       87.20      7.24 o 
   0  15   4       16.08       15.73      3.90 o 
   1  15   4      383.91      411.20     10.77 o 
   2  15   4       54.61       39.74      5.23 o 
   3  15   4      140.59      123.47      6.51 o 
   4  15   4      118.19      129.64      4.63 o 
   5  15   4        0.05        1.77      2.80 o 
   6  15   4       88.69       99.14      3.45 o 
  -5  16   4       56.24       56.73      4.73 o 
  -4  16   4       35.16       44.06      5.18 o 
  -3  16   4        0.52       -3.03      4.07 o 
  -2  16   4        5.83        5.95      4.59 o 
  -1  16   4      132.90      145.77      4.17 o 
   0  16   4        5.76        9.17      2.89 o 
   1  16   4       98.86      123.94      6.25 o 
   2  16   4       29.51       27.58      4.65 o 
   3  16   4       20.29       32.86      4.78 o 
   4  16   4      141.14      193.39      6.05 o 
 -17   1   5        0.52       -0.72      3.16 o 
 -16   1   5        3.80        0.26      3.08 o 
 -15   1   5        4.17        4.90      3.87 o 
 -14   1   5        9.51        3.48      3.96 o 
 -13   1   5      897.63      722.36     11.21 o 
 -12   1   5        3.67        6.14      3.37 o 
 -11   1   5      556.42      511.16      8.05 o 
 -10   1   5      701.75      668.58     29.97 o 
  -9   1   5      599.31      586.13     24.44 o 
  -8   1   5        0.13        0.56      4.57 o 
  -7   1   5        0.01        0.50      2.97 o 
  -6   1   5      201.38      264.68     10.59 o 
  -5   1   5      227.24      266.58      6.66 o 
  -4   1   5      156.92      155.17      4.48 o 
  -3   1   5       27.85       65.66      4.04 o 
  -2   1   5       39.18       66.90      5.23 o 
  -1   1   5       90.58       89.49      6.65 o 
   0   1   5     1112.89      990.89     14.25 o 
   1   1   5      654.92      698.83      5.19 o 
   2   1   5        8.30       17.11      1.98 o 
   3   1   5      258.10      221.52      5.50 o 
   4   1   5     2371.93     2509.16     16.85 o 
   5   1   5      161.49      193.55      4.39 o 
   6   1   5        7.53        7.31      3.00 o 
   7   1   5      152.37      115.80      5.39 o 
   8   1   5      273.92      275.81      7.57 o 
   9   1   5      441.80      417.92     13.57 o 
  10   1   5     1201.34     1274.26     71.73 o 
  11   1   5      553.75      548.46     13.30 o 
  12   1   5      127.15      138.04      6.91 o 
  13   1   5        0.14        2.46      4.57 o 
  14   1   5       42.60       43.43      6.24 o 
  15   1   5      162.17      187.68      8.27 o 
 -17   2   5       42.78       53.27     10.08 o 
 -16   2   5        0.43        3.92      2.80 o 
 -15   2   5       14.53       10.45      4.36 o 
 -14   2   5       18.51       30.74      4.07 o 
 -13   2   5      142.19      114.99      4.62 o 
 -12   2   5     1580.91     1382.06     14.93 o 
 -11   2   5     1131.45     1105.39     10.69 o 
 -10   2   5       65.43       68.08      4.39 o 
  -9   2   5       38.12       44.11      6.53 o 
  -8   2   5        7.74       14.40      4.13 o 
  -7   2   5     1040.56     1044.88     15.36 o 
  -6   2   5      675.46      661.24      9.35 o 
  -5   2   5       78.06      117.86      3.73 o 
  -4   2   5     3609.53     3321.31     25.29 o 
  -3   2   5    12120.63    11469.73     92.07 o 
  -2   2   5     4128.50     4216.46     22.00 o 
  -1   2   5        3.54       17.37      5.00 o 
   0   2   5      499.06      542.50      5.77 o 
   1   2   5     5203.82     5182.75     48.36 o 
   2   2   5      771.22      748.88      7.00 o 
   3   2   5     4980.56     5464.29     31.05 o 
   4   2   5     3982.08     4294.96     23.04 o 
   5   2   5     1208.23     1224.23     17.34 o 
   6   2   5      102.64      103.01      4.45 o 
   7   2   5       13.99       20.16      4.49 o 
   8   2   5     1155.34     1060.14     18.43 o 
   9   2   5      365.13      313.60     12.86 o 
  10   2   5     3107.49     3040.97     28.32 o 
  11   2   5       21.77       32.17      6.30 o 
  12   2   5       14.13       16.08      5.06 o 
  13   2   5        3.03        1.50      4.56 o 
  14   2   5       47.93       47.88      6.06 o 
  15   2   5      127.62      139.78      6.91 o 
 -17   3   5       24.21       29.34      4.38 o 
 -16   3   5       32.08       31.20      3.62 o 
 -15   3   5       59.23       52.13      5.45 o 
 -14   3   5        3.02        3.63      3.79 o 
 -13   3   5      426.15      369.11      8.64 o 
 -12   3   5     2838.70     2437.94     19.84 o 
 -11   3   5      910.97      771.21      9.01 o 
 -10   3   5      315.86      348.13      7.69 o 
  -9   3   5        8.33       13.99      5.36 o 
  -8   3   5        7.35        2.24      4.50 o 
  -7   3   5      704.03      822.44     11.10 o 
  -6   3   5      148.96      227.90      6.36 o 
  -5   3   5     1038.77     1292.72     12.35 o 
  -4   3   5     2611.08     2620.25     27.27 o 
  -3   3   5        2.08        1.49      3.80 o 
  -2   3   5     1366.29     1353.11      9.88 o 
  -1   3   5       86.95       78.33      4.30 o 
   0   3   5      346.33      401.45     17.73 o 
   1   3   5     3912.96     4143.77     13.11 o 
   2   3   5        0.25       10.58      1.62 o 
   3   3   5      992.61      937.88     11.41 o 
   4   3   5      765.99      994.01     18.22 o 
   5   3   5      339.39      364.80      6.64 o 
   6   3   5      138.00      157.11      5.25 o 
   7   3   5        3.52        4.73      4.43 o 
   8   3   5        7.10        3.14      4.87 o 
   9   3   5     1142.47     1105.53     17.03 o 
  10   3   5     3617.00     3257.59     50.22 o 
  11   3   5      166.18      205.10     12.03 o 
  12   3   5      500.77      527.87     56.01 o 
  13   3   5        7.18        9.47      5.72 o 
  14   3   5        0.07       -2.38      4.47 o 
  15   3   5       47.97       46.32      3.88 o 
 -17   4   5       96.95      112.21      4.97 o 
 -16   4   5       44.59       42.87      4.38 o 
 -15   4   5       52.93       53.15      6.38 o 
 -14   4   5       35.03       26.71      3.72 o 
 -13   4   5       90.04       93.93      7.50 o 
 -12   4   5        0.20        1.79      4.49 o 
 -11   4   5      452.24      442.04     15.82 o 
 -10   4   5       36.15       29.11      4.27 o 
  -9   4   5      254.70      236.66     11.15 o 
  -8   4   5       62.99       61.35      5.25 o 
  -7   4   5      264.79      291.35      6.56 o 
  -6   4   5      784.55      951.86     11.54 o 
  -5   4   5     5774.03     5962.03     48.14 o 
  -4   4   5        5.39        4.35      4.06 o 
  -3   4   5      886.22      935.19     13.20 o 
  -2   4   5        0.21        1.86      2.89 o 
  -1   4   5      106.25      101.23      4.78 o 
   0   4   5        4.26        9.10      2.43 o 
   1   4   5      281.15      365.82      3.78 o 
   2   4   5     8104.54     8998.36     29.31 o 
   3   4   5       32.50       53.09      3.82 o 
   4   4   5        0.41       10.39      3.49 o 
   5   4   5      267.30      219.01      4.71 o 
   6   4   5        5.88        0.85      3.28 o 
   7   4   5        3.48        2.76      4.58 o 
   8   4   5      120.92      116.12      4.25 o 
   9   4   5      272.29      230.72     11.51 o 
  10   4   5       61.36       79.81     17.43 o 
  11   4   5      306.10      341.44     53.41 o 
  12   4   5      100.01      105.92     22.12 o 
  13   4   5       55.21       57.12     11.64 o 
  14   4   5       33.33       43.84      4.84 o 
  15   4   5      146.53      145.50      7.38 o 
 -16   5   5      214.20      220.52     15.75 o 
 -15   5   5       59.72       51.62      4.95 o 
 -14   5   5       12.67        8.43      3.74 o 
 -13   5   5      517.02      460.55      9.18 o 
 -12   5   5      702.78      570.19     11.50 o 
 -11   5   5      295.99      235.31      7.17 o 
 -10   5   5     1597.52     1470.11     32.26 o 
  -9   5   5      880.35      796.73     10.87 o 
  -8   5   5      132.05      115.76      7.26 o 
  -7   5   5       64.14       55.29      5.72 o 
  -6   5   5      379.10      402.05      8.50 o 
  -5   5   5      418.99      456.51      8.51 o 
  -4   5   5       39.76       56.21      5.21 o 
  -3   5   5        3.37        2.48      4.27 o 
  -2   5   5      574.67      631.22     17.00 o 
  -1   5   5       51.98       39.40      3.84 o 
   0   5   5     2475.55     2524.32     20.83 o 
   1   5   5      485.33      486.36      6.90 o 
   2   5   5        8.47       13.83      3.51 o 
   3   5   5     4823.11     5408.02     87.62 o 
   4   5   5     2554.87     2567.68    147.67 o 
   5   5   5       62.88       74.39      8.32 o 
   6   5   5       10.24       12.33      6.30 o 
   7   5   5      703.69      659.57     16.66 o 
   8   5   5      366.76      356.33      8.43 o 
   9   5   5     7275.33     6864.68     32.69 o 
  10   5   5        5.38        5.73      4.41 o 
  11   5   5     1087.56     1042.38     79.71 o 
  12   5   5        2.15        3.70      5.54 o 
  13   5   5       15.84       16.69      8.54 o 
  14   5   5       45.96       45.54      7.30 o 
  15   5   5       18.08       26.73      3.68 o 
 -16   6   5       94.19       94.22      5.03 o 
 -15   6   5        7.56        7.62      4.26 o 
 -14   6   5       83.36       87.51      4.48 o 
 -13   6   5      297.15      251.10     13.32 o 
 -12   6   5       58.45       52.92      4.48 o 
 -11   6   5      172.18      162.10      6.28 o 
 -10   6   5       22.86       22.67      3.88 o 
  -9   6   5      332.14      318.01      8.25 o 
  -8   6   5      714.16      737.00     35.42 o 
  -7   6   5      138.79      137.67      7.42 o 
  -6   6   5      216.95      253.89     12.74 o 
  -5   6   5     1698.75     1806.04     19.16 o 
  -4   6   5      140.78      155.78      6.87 o 
  -3   6   5       99.62       70.89      5.47 o 
  -2   6   5      177.57      161.97      9.81 o 
  -1   6   5      211.45      163.76      8.85 o 
   0   6   5      109.17      170.25      5.62 o 
   1   6   5     2331.18     2623.81     33.32 o 
   2   6   5      191.83      203.62      5.58 o 
   3   6   5     3791.86     4578.52    105.66 o 
   4   6   5     2439.42     2594.66     19.38 o 
   5   6   5       33.13       56.97      7.96 o 
   6   6   5      333.84      343.19     20.50 o 
   7   6   5      240.19      242.71     11.38 o 
   8   6   5     4592.43     4382.10     98.28 o 
   9   6   5      437.93      404.23     20.99 o 
  10   6   5      629.10      608.01     18.90 o 
  11   6   5      143.75      138.95      5.13 o 
  12   6   5      302.96      301.06     34.76 o 
  13   6   5      114.09      111.21      9.40 o 
  14   6   5       36.61       41.69      6.83 o 
 -15   7   5       25.92       20.29      3.72 o 
 -14   7   5        6.35        5.60      3.35 o 
 -13   7   5      274.19      277.54      7.05 o 
 -12   7   5       45.44       44.22      4.39 o 
 -11   7   5        1.56        3.60      3.55 o 
 -10   7   5      688.68      702.40     15.18 o 
  -9   7   5      249.56      243.69      6.15 o 
  -8   7   5       81.16       93.25      7.89 o 
  -7   7   5       57.31       45.25     17.06 o 
  -6   7   5      624.77      722.32     22.30 o 
  -5   7   5       17.54       23.53      7.61 o 
  -4   7   5      191.21      170.69      7.52 o 
  -3   7   5       75.61       69.46      7.81 o 
  -2   7   5     1839.95     1902.44     37.90 o 
  -1   7   5      484.80      527.32     14.74 o 
   0   7   5      287.62      348.39     15.18 o 
   1   7   5      627.90      687.44     16.30 o 
   2   7   5     1720.28     1967.24     53.85 o 
   3   7   5     1455.65     1582.68     27.18 o 
   4   7   5        0.31        2.60      8.78 o 
   5   7   5       20.07       19.24      5.54 o 
   6   7   5      330.93      331.52      9.71 o 
   7   7   5      900.12      878.48     23.76 o 
   8   7   5      167.65      175.08      6.98 o 
   9   7   5      101.01      107.39      5.00 o 
  10   7   5       16.06       16.77      3.81 o 
  11   7   5     1475.96     1431.07     72.17 o 
  12   7   5      196.94      205.11     17.21 o 
  13   7   5      151.33      160.47      8.88 o 
 -14   8   5        0.07       -2.44      3.32 o 
 -13   8   5       86.83       75.72      4.18 o 
 -12   8   5       84.13       69.79      4.47 o 
 -11   8   5       29.44       28.62      4.10 o 
 -10   8   5        3.97        2.22      5.39 o 
  -9   8   5      444.79      413.02      9.53 o 
  -8   8   5       78.78       89.36      4.46 o 
  -7   8   5       29.88       36.84      3.50 o 
  -6   8   5       73.28       95.86      7.18 o 
  -5   8   5       24.53       29.75     15.86 o 
  -4   8   5      915.08      962.58     30.78 o 
  -3   8   5      102.36      105.81     15.58 o 
  -2   8   5       13.39       11.96      7.55 o 
  -1   8   5      287.95      324.32     12.56 o 
   0   8   5        6.43       -0.93      6.58 o 
   1   8   5        7.87       26.74      6.76 o 
   2   8   5       19.20       21.17      9.60 o 
   3   8   5        6.56       -4.20      8.12 o 
   4   8   5      136.64      127.15      8.20 o 
   5   8   5        1.79        0.94      6.02 o 
   6   8   5      126.52      130.08      9.94 o 
   7   8   5      140.27      142.92      6.72 o 
   8   8   5       71.78       69.45      5.61 o 
   9   8   5       96.71       95.22     16.54 o 
  10   8   5      231.80      253.38      7.30 o 
  11   8   5       63.10       63.44      6.83 o 
  12   8   5      638.57      649.48     47.91 o 
  13   8   5       43.78       57.26      2.65 o 
 -14   9   5       22.89       31.32      3.91 o 
 -13   9   5      176.57      157.85     10.14 o 
 -12   9   5      213.26      185.57      8.66 o 
 -11   9   5        1.95       -1.62      4.48 o 
 -10   9   5      110.69      101.68      6.32 o 
  -9   9   5       64.32       68.65      4.41 o 
  -8   9   5      467.51      441.19     14.34 o 
  -7   9   5     1516.56     1539.36     14.05 o 
  -6   9   5       34.98       40.87      4.99 o 
  -5   9   5      848.66      828.81     12.40 o 
  -4   9   5       35.98       42.68      5.42 o 
  -3   9   5      291.47      276.57     17.31 o 
  -2   9   5      340.52      342.73      9.85 o 
  -1   9   5       30.47       20.87     18.32 o 
   0   9   5      135.65      154.54     16.33 o 
   1   9   5       89.81       79.00     17.21 o 
   2   9   5        0.40        5.36      7.41 o 
   3   9   5      566.38      617.08     16.00 o 
   4   9   5      212.08      184.27     10.43 o 
   5   9   5        5.00        2.91      6.07 o 
   6   9   5      721.94      691.29     16.02 o 
   7   9   5      100.83      111.44      8.33 o 
   8   9   5       19.32       28.32      6.79 o 
   9   9   5        0.20        5.15      5.95 o 
  10   9   5      621.50      635.09     12.93 o 
  11   9   5      289.24      294.07      8.49 o 
  12   9   5       20.99       23.64      4.06 o 
 -13  10   5      104.34      122.30      5.08 o 
 -12  10   5      135.90      132.25     12.71 o 
 -11  10   5       16.01       19.50      4.43 o 
 -10  10   5      226.38      199.05      7.18 o 
  -9  10   5       97.31       95.83      5.04 o 
  -8  10   5       58.44       52.20      4.26 o 
  -7  10   5      151.24      158.70      5.33 o 
  -6  10   5       80.35       86.91      6.65 o 
  -5  10   5      491.86      494.77     10.78 o 
  -4  10   5      656.48      630.19     12.78 o 
  -3  10   5     1606.30     1538.32     42.62 o 
  -2  10   5      386.24      392.97     26.11 o 
  -1  10   5       93.11       59.78     10.92 o 
   0  10   5       21.36       31.15      4.50 o 
   1  10   5       28.54       25.79      3.79 o 
   2  10   5        0.26       -1.66      4.47 o 
   3  10   5      661.23      649.24     16.98 o 
   4  10   5       56.22       47.08      8.89 o 
   5  10   5        0.29        3.65      7.00 o 
   6  10   5       20.28       17.09      6.78 o 
   7  10   5        0.25        2.35      6.18 o 
   8  10   5     1076.06     1103.12     18.84 o 
   9  10   5       63.98       63.14      6.98 o 
  10  10   5      304.30      320.34      9.32 o 
  11  10   5       64.65       64.20      4.88 o 
  12  10   5       74.23       86.29      4.20 o 
 -13  11   5      600.08      645.43     12.45 o 
 -12  11   5      100.12      106.09     12.87 o 
 -11  11   5        0.00        4.16      3.96 o 
 -10  11   5       29.81       33.36      6.14 o 
  -9  11   5      190.26      185.84      9.85 o 
  -8  11   5        1.40        0.84      3.47 o 
  -7  11   5       71.81       66.42      5.82 o 
  -6  11   5      683.99      617.94     31.67 o 
  -5  11   5       52.90       55.96      6.20 o 
  -4  11   5      968.04      919.21     14.05 o 
  -3  11   5      327.80      310.36     19.73 o 
  -2  11   5        0.15       -0.24      4.89 o 
  -1  11   5      111.40      125.39      7.41 o 
   0  11   5      233.06      243.66      8.61 o 
   1  11   5     1444.42     1443.66     21.71 o 
   2  11   5      462.93      455.39     23.05 o 
   3  11   5      136.83      137.67     19.65 o 
   4  11   5       29.45       23.91      7.14 o 
   5  11   5        8.46        2.76      7.06 o 
   6  11   5      138.64      120.79      9.70 o 
   7  11   5        0.15        0.68      6.91 o 
   8  11   5        0.80        4.60      6.33 o 
   9  11   5        3.93       -0.05      5.62 o 
  10  11   5       96.25       87.55      6.06 o 
  11  11   5       81.96       70.62      4.73 o 
 -12  12   5      250.22      244.59      9.20 o 
 -11  12   5       18.42       12.97      3.34 o 
 -10  12   5        2.73        2.88      3.48 o 
  -9  12   5      289.43      330.82      8.43 o 
  -8  12   5      282.50      310.19      8.49 o 
  -7  12   5      211.99      221.83      8.68 o 
  -6  12   5       31.72       27.03      5.51 o 
  -5  12   5      446.69      407.50     10.28 o 
  -4  12   5      376.59      387.32     15.34 o 
  -3  12   5      557.55      506.91     11.30 o 
  -2  12   5       49.41       46.15      4.90 o 
  -1  12   5      390.67      330.04      9.34 o 
   0  12   5      318.81      286.95      8.81 o 
   1  12   5      289.44      284.59      8.81 o 
   2  12   5       36.48       31.75      8.36 o 
   3  12   5        1.22        2.24      5.68 o 
   4  12   5       50.69       44.74      7.73 o 
   5  12   5        0.26       -1.94      7.22 o 
   6  12   5        7.99        4.81      6.50 o 
   7  12   5        2.06        2.16      5.84 o 
   8  12   5       42.00       46.52      5.96 o 
   9  12   5       73.81       95.10      6.42 o 
  10  12   5      189.29      233.70      6.76 o 
 -11  13   5        3.27        3.23      4.98 o 
 -10  13   5       17.26       13.23      6.18 o 
  -9  13   5        2.70        2.52      3.83 o 
  -8  13   5       86.32       80.70      5.41 o 
  -7  13   5        2.34        3.27      4.57 o 
  -6  13   5      141.43      158.69      7.24 o 
  -5  13   5        2.84        8.27      5.49 o 
  -4  13   5       45.10       51.69      4.92 o 
  -3  13   5      108.29      100.79      5.36 o 
  -2  13   5       17.35       17.89      4.63 o 
  -1  13   5      220.74      225.83      6.82 o 
   0  13   5      696.63      711.18     16.11 o 
   1  13   5        0.00       -2.44      4.66 o 
   2  13   5       99.75       89.52      8.01 o 
   3  13   5      103.16      106.97      8.37 o 
   4  13   5       30.81       34.24      7.26 o 
   5  13   5       31.93       45.02      6.92 o 
   6  13   5        5.69        4.07      6.10 o 
   7  13   5        3.24        3.37      5.12 o 
   8  13   5       19.94       18.01      2.93 o 
   9  13   5       10.43       14.74      3.53 o 
  -9  14   5        5.96        2.05      6.26 o 
  -8  14   5       19.10       14.96      3.94 o 
  -7  14   5      146.56      168.74      6.20 o 
  -6  14   5      414.15      409.01      8.91 o 
  -5  14   5      292.22      280.58      8.07 o 
  -4  14   5        3.40        3.81      5.01 o 
  -3  14   5      246.10      269.61      6.50 o 
  -2  14   5      349.74      364.53      7.30 o 
  -1  14   5       80.37       88.72      6.48 o 
   0  14   5       21.25       15.37      4.59 o 
   1  14   5      253.47      261.83      7.22 o 
   2  14   5        0.77        4.17      5.95 o 
   3  14   5       24.77       19.06      5.75 o 
   4  14   5       68.24       53.63      6.03 o 
   5  14   5        6.32        6.36      5.49 o 
   6  14   5        5.87       12.78      4.51 o 
   7  14   5        5.01       11.55      2.61 o 
   8  14   5      129.40      138.20      5.18 o 
  -8  15   5       44.69       49.05      6.03 o 
  -7  15   5        6.27        7.38      4.77 o 
  -6  15   5      328.14      320.86      6.91 o 
  -5  15   5      151.45      151.92      5.77 o 
  -4  15   5        3.31        2.12      4.12 o 
  -3  15   5        1.71        1.83      4.34 o 
  -2  15   5       82.00       91.20      6.92 o 
  -1  15   5        7.60        5.53      5.77 o 
   0  15   5      162.57      184.25      5.88 o 
   1  15   5      214.56      246.96      8.49 o 
   2  15   5       69.85       40.21      5.69 o 
   3  15   5        0.71        4.30      4.60 o 
   4  15   5       14.93       11.01      4.67 o 
   5  15   5       35.65       49.60      3.21 o 
   6  15   5      123.21      139.19      3.46 o 
  -5  16   5       99.53      113.74      5.24 o 
  -4  16   5        0.15       -2.81      4.23 o 
  -3  16   5        1.94        1.28      4.23 o 
  -2  16   5       15.71       11.87      4.48 o 
  -1  16   5       11.46        8.95      2.85 o 
   0  16   5        9.73       15.97      4.34 o 
   1  16   5        3.50        3.48      3.59 o 
   2  16   5       31.46       50.27      4.72 o 
   3  16   5      102.06      129.72      5.14 o 
 -17   0   6      455.87      584.34      8.96 o 
 -16   0   6        4.32        3.12      4.81 o 
 -15   0   6       69.76       66.51      6.92 o 
 -14   0   6      118.32      109.45      8.46 o 
 -13   0   6      378.57      317.68     11.44 o 
 -12   0   6        6.64        8.24      6.78 o 
 -11   0   6      934.23      838.33     16.98 o 
 -10   0   6      465.63      397.18      8.10 o 
  -9   0   6      493.81      447.02     19.39 o 
  -8   0   6     1210.34     1110.90     26.84 o 
  -7   0   6     2212.06     2280.97    163.05 o 
  -6   0   6       15.04       24.75      8.78 o 
  -5   0   6      683.70      633.64     24.00 o 
  -4   0   6       63.52      165.04     96.21 o 
  -3   0   6     1426.58     1353.91     50.75 o 
  -2   0   6      132.28      137.34      6.77 o 
  -1   0   6       27.80       43.06      5.20 o 
   0   0   6      503.46      415.39      6.04 o 
   1   0   6     7402.92     7045.35     26.18 o 
   2   0   6    24418.17    23475.39     53.36 o 
   3   0   6    11177.40    11631.10     37.55 o 
   4   0   6     2919.26     2981.05     26.60 o 
   5   0   6      431.61      336.17     20.15 o 
   6   0   6      562.47      554.28     48.18 o 
   7   0   6      190.55      164.89     14.98 o 
   8   0   6       19.02       27.78      6.99 o 
   9   0   6      288.15      323.28     14.32 o 
  10   0   6      423.60      452.40     17.22 o 
  11   0   6      719.28      756.90     15.20 o 
  12   0   6       95.75      112.81      7.26 o 
  13   0   6      124.27      131.72     10.58 o 
  14   0   6      102.80      112.80      9.85 o 
  15   0   6      378.72      422.65     10.74 o 
 -17   1   6       32.64       23.73      4.21 o 
 -16   1   6       35.37       25.37      3.72 o 
 -15   1   6       44.76       48.92      5.20 o 
 -14   1   6       32.89       35.70      4.78 o 
 -13   1   6      109.34      105.21      5.86 o 
 -12   1   6       91.17       77.54      5.53 o 
 -11   1   6       14.03       18.18      4.02 o 
 -10   1   6       13.05       10.27      3.17 o 
  -9   1   6        0.41        2.76      8.15 o 
  -8   1   6       16.06       15.72      4.77 o 
  -7   1   6      983.91     1036.80     24.48 o 
  -6   1   6     5927.40     6332.01    131.42 o 
  -5   1   6     4127.37     3928.50     37.90 o 
  -4   1   6     1313.19     1476.97     13.28 o 
  -3   1   6     2895.07     3139.70     19.58 o 
  -2   1   6      858.43      846.38     10.57 o 
  -1   1   6     1041.64     1114.05     17.45 o 
   0   1   6     1242.80     1181.99     12.22 o 
   1   1   6        1.25       10.80      2.09 o 
   2   1   6     3432.07     3659.99     12.81 o 
   3   1   6      656.18      793.00      6.61 o 
   4   1   6     4945.43     5103.08     35.19 o 
   5   1   6      453.00      555.92     26.31 o 
   6   1   6       92.35       99.28      7.17 o 
   7   1   6      399.88      364.02     14.53 o 
   8   1   6        3.41       10.41      5.02 o 
   9   1   6       25.24       48.10      6.43 o 
  10   1   6        0.22        3.85      5.70 o 
  11   1   6      808.05      818.11     13.49 o 
  12   1   6       21.49       19.89      4.42 o 
  13   1   6       91.77       83.22      7.22 o 
  14   1   6      136.92      155.66      9.96 o 
  15   1   6       70.71       68.57      4.49 o 
 -17   2   6       27.17       37.82      4.59 o 
 -16   2   6        1.30       -0.32      2.78 o 
 -15   2   6        0.00       -0.34      3.74 o 
 -14   2   6       15.17       12.04      4.17 o 
 -13   2   6      118.29      109.29      6.84 o 
 -12   2   6      573.23      505.86     12.83 o 
 -11   2   6      191.75      171.68      5.24 o 
 -10   2   6        1.75        1.79      3.28 o 
  -9   2   6        1.63       -3.02      6.78 o 
  -8   2   6       87.99      107.39      6.93 o 
  -7   2   6     2358.11     2479.41     27.00 o 
  -6   2   6     3901.00     4171.51     39.37 o 
  -5   2   6        5.46       14.02      4.65 o 
  -4   2   6      186.85      248.52      8.89 o 
  -3   2   6      100.26      145.30      6.01 o 
  -2   2   6      640.30      586.04      7.59 o 
  -1   2   6     1256.78     1246.00     10.51 o 
   0   2   6       12.45        7.27      2.49 o 
   1   2   6       57.77       68.88      2.40 o 
   2   2   6       38.02       20.89      2.23 o 
   3   2   6     4455.31     4469.12     18.61 o 
   4   2   6      287.38      303.42     11.71 o 
   5   2   6      161.75      163.68      6.81 o 
   6   2   6       22.33       39.40      7.80 o 
   7   2   6       30.49       25.18      6.35 o 
   8   2   6      918.14     1007.44     52.86 o 
   9   2   6       69.45       68.15      7.43 o 
  10   2   6      346.84      347.16      9.00 o 
  11   2   6        2.17        3.88      4.97 o 
  12   2   6       59.07       54.04      5.07 o 
  13   2   6       33.93       37.14      5.97 o 
  14   2   6        3.70        8.74      4.58 o 
  15   2   6        2.25        0.97      5.55 o 
 -17   3   6       42.71       45.93      4.07 o 
 -16   3   6       37.79       37.59      3.66 o 
 -15   3   6        0.43       -0.26      4.57 o 
 -14   3   6       49.04       45.58      4.73 o 
 -13   3   6       45.71       49.34      3.87 o 
 -12   3   6     1127.68     1046.37     13.45 o 
 -11   3   6      105.74      105.03      4.62 o 
 -10   3   6        2.68        1.85      3.43 o 
  -9   3   6        3.60       -1.06      9.02 o 
  -8   3   6       51.25       53.47      6.04 o 
  -7   3   6      263.82      276.03      8.65 o 
  -6   3   6        9.51        0.79      4.65 o 
  -5   3   6       24.70       14.77      4.94 o 
  -4   3   6       34.41       81.22      6.80 o 
  -3   3   6      676.81      661.18     10.51 o 
  -2   3   6       22.15       33.31      3.20 o 
  -1   3   6      735.41      641.05      9.19 o 
   0   3   6     2787.85     2618.10     11.51 o 
   1   3   6      189.73      136.51      6.57 o 
   2   3   6      828.75      815.71      5.70 o 
   3   3   6     2926.88     3158.83     22.87 o 
   4   3   6     1446.87     1751.16     12.34 o 
   5   3   6      126.00      139.57      6.52 o 
   6   3   6        5.64        9.55      3.77 o 
   7   3   6      106.79      114.98     10.45 o 
   8   3   6     1409.48     1529.59     32.15 o 
   9   3   6      477.41      507.85     11.52 o 
  10   3   6     1511.01     1653.49     63.53 o 
  11   3   6       38.19       47.89      5.53 o 
  12   3   6       24.04       34.08      5.25 o 
  13   3   6       41.43       33.67      5.59 o 
  14   3   6       29.09       38.67      4.98 o 
  15   3   6      160.37      174.00      7.61 o 
 -17   4   6       38.37       40.64      3.76 o 
 -16   4   6       59.11       70.55      7.78 o 
 -15   4   6        0.32       -1.01      4.88 o 
 -14   4   6        0.94       -0.08      5.05 o 
 -13   4   6       77.89       54.81      4.95 o 
 -12   4   6      506.57      450.43     17.73 o 
 -11   4   6       73.44       59.92      4.87 o 
 -10   4   6       21.80       15.83      4.30 o 
  -9   4   6      350.50      315.22      7.32 o 
  -8   4   6      339.27      381.16     14.69 o 
  -7   4   6      609.67      696.97     12.91 o 
  -6   4   6      483.62      483.36     14.17 o 
  -5   4   6     2920.24     3282.40     77.44 o 
  -4   4   6     1838.57     1995.91     18.67 o 
  -3   4   6     7250.45     7823.78     60.66 o 
  -2   4   6     2009.18     2035.20     37.54 o 
  -1   4   6      100.35      112.42      4.33 o 
   0   4   6      356.71      315.05      4.47 o 
   1   4   6     1057.83      987.43     25.87 o 
   2   4   6     2469.82     2898.04     26.66 o 
   3   4   6     6279.97     6864.28     78.01 o 
   4   4   6      545.37      673.14     12.35 o 
   5   4   6       37.42       48.72      3.91 o 
   6   4   6      273.77      257.47      6.99 o 
   7   4   6       41.65       41.44      5.39 o 
   8   4   6      297.06      319.83     25.30 o 
   9   4   6      430.59      396.41     16.78 o 
  10   4   6     1505.51     1302.66     28.38 o 
  11   4   6     1479.49     1380.24     85.07 o 
  12   4   6       41.39       48.91      8.81 o 
  13   4   6        0.77        0.61      8.13 o 
  14   4   6       33.15       38.54      7.38 o 
  15   4   6       98.43       95.35      4.48 o 
 -16   5   6        6.13       10.25      3.65 o 
 -15   5   6       51.74       40.68      5.11 o 
 -14   5   6        0.04       -3.85      3.85 o 
 -13   5   6       60.43       46.19      4.35 o 
 -12   5   6       29.09       22.04      4.48 o 
 -11   5   6      461.70      462.30      9.21 o 
 -10   5   6       10.09        9.14      4.16 o 
  -9   5   6       74.59       77.79      4.92 o 
  -8   5   6       11.41       13.70      8.49 o 
  -7   5   6        0.12        5.31      5.64 o 
  -6   5   6       55.14       58.69      5.77 o 
  -5   5   6       42.60       48.59      5.55 o 
  -4   5   6        2.89       10.84      5.12 o 
  -3   5   6      829.56      924.00     16.58 o 
  -2   5   6      396.03      457.62      9.21 o 
  -1   5   6      289.99      256.90      9.07 o 
   0   5   6     2345.21     2472.58     25.22 o 
   1   5   6      672.09      688.19     11.58 o 
   2   5   6     1451.38     1458.65     12.14 o 
   3   5   6     2905.96     3060.52     24.78 o 
   4   5   6      865.26      902.22     11.42 o 
   5   5   6      203.86      236.55      8.89 o 
   6   5   6       84.93       79.67     14.75 o 
   7   5   6       82.55       72.10      6.46 o 
   8   5   6       45.18       36.42      4.56 o 
   9   5   6      352.38      361.35     13.46 o 
  10   5   6       25.12       38.23     12.30 o 
  11   5   6        2.76        6.30      5.98 o 
  12   5   6      610.25      532.51     17.72 o 
  13   5   6       15.45       13.30      7.31 o 
  14   5   6        0.00       -5.06      6.40 o 
 -16   6   6       56.93       69.59      4.75 o 
 -15   6   6        0.52        0.65      4.19 o 
 -14   6   6        9.05        7.26      3.62 o 
 -13   6   6       27.08       22.21      4.24 o 
 -12   6   6       44.48       31.12      4.34 o 
 -11   6   6      155.02      116.74      5.35 o 
 -10   6   6       17.26       19.81      3.91 o 
  -9   6   6       17.53       15.27      3.63 o 
  -8   6   6        1.35       -2.04      3.46 o 
  -7   6   6        3.42        1.52      7.97 o 
  -6   6   6        8.06       22.14     10.18 o 
  -5   6   6      584.12      600.64     16.20 o 
  -4   6   6      172.02      201.82     16.81 o 
  -3   6   6       10.52       15.79      4.93 o 
  -2   6   6      660.78      715.61     15.61 o 
  -1   6   6       77.10       62.33      7.82 o 
   0   6   6      341.13      385.78      8.80 o 
   1   6   6      469.88      502.02     10.83 o 
   2   6   6      700.96      762.79     23.79 o 
   3   6   6     1447.84     1554.19     15.09 o 
   4   6   6       11.68       12.01      4.13 o 
   5   6   6      168.80      171.39      6.27 o 
   6   6   6      128.76      132.56      4.87 o 
   7   6   6      263.60      257.95      6.38 o 
   8   6   6       27.47       26.72      4.16 o 
   9   6   6      102.85       95.55      4.76 o 
  10   6   6      179.14      165.04      7.77 o 
  11   6   6      359.46      380.64     14.88 o 
  12   6   6      191.83      153.13     11.15 o 
  13   6   6        4.55        3.18      7.09 o 
  14   6   6        4.01        7.83      4.88 o 
 -15   7   6       20.09       24.02      3.76 o 
 -14   7   6       23.19       23.20      3.48 o 
 -13   7   6       23.01       17.01      3.96 o 
 -12   7   6      987.01      911.83     22.17 o 
 -11   7   6      163.76      132.17      5.21 o 
 -10   7   6        7.06       10.67      3.73 o 
  -9   7   6      195.45      181.66      5.73 o 
  -8   7   6       17.74       20.44      3.53 o 
  -7   7   6       23.76       23.62      3.39 o 
  -6   7   6       15.85       18.59     12.50 o 
  -5   7   6      277.34      290.73     19.17 o 
  -4   7   6       67.65       71.00      8.57 o 
  -3   7   6       54.77       59.59      8.20 o 
  -2   7   6        0.04        0.49      7.55 o 
  -1   7   6      250.06      264.73     11.71 o 
   0   7   6      285.73      278.48     11.74 o 
   1   7   6       19.02       29.66      8.97 o 
   2   7   6     1382.36     1525.20     31.04 o 
   3   7   6       29.06       31.29      6.36 o 
   4   7   6     2154.74     2257.28     43.29 o 
   5   7   6        3.80        0.49      3.69 o 
   6   7   6      217.46      226.04      6.62 o 
   7   7   6       43.13       33.53      4.25 o 
   8   7   6        3.36        4.92      3.57 o 
   9   7   6       68.12       60.72      4.52 o 
  10   7   6        0.24        0.16      3.42 o 
  11   7   6      119.77      128.59      5.81 o 
  12   7   6      144.48      125.12      9.52 o 
  13   7   6       24.66       24.55      5.95 o 
 -15   8   6        1.20       -1.46      6.06 o 
 -14   8   6        0.33       -2.35      2.76 o 
 -13   8   6        1.22       -2.23      3.20 o 
 -12   8   6      304.64      259.04      9.62 o 
 -11   8   6       45.63       45.58      4.18 o 
 -10   8   6        5.28        2.64      4.83 o 
  -9   8   6       91.28       88.52      4.60 o 
  -8   8   6      151.20      159.74      6.07 o 
  -7   8   6        2.54        3.49      3.62 o 
  -6   8   6       24.07       28.42      4.48 o 
  -5   8   6      264.37      298.44     14.84 o 
  -4   8   6      277.98      300.70     21.50 o 
  -3   8   6     1172.74     1246.79     34.30 o 
  -2   8   6      527.18      517.63     16.22 o 
  -1   8   6        3.23        0.66     10.38 o 
   0   8   6      130.70      108.56     12.59 o 
   1   8   6      279.85      286.68     22.47 o 
   2   8   6       93.62       78.97     15.99 o 
   3   8   6        8.98        7.64      6.98 o 
   4   8   6        5.32       15.31      4.93 o 
   5   8   6      765.53      792.19     20.69 o 
   6   8   6      257.92      248.88      8.29 o 
   7   8   6       51.86       37.39      5.14 o 
   8   8   6       46.81       54.35      5.13 o 
   9   8   6        2.45        3.16      4.31 o 
  10   8   6      463.58      460.91     22.66 o 
  11   8   6      597.13      585.77     28.79 o 
  12   8   6      106.54      112.33     11.03 o 
 -14   9   6      103.59       95.15      8.20 o 
 -13   9   6       83.29       72.08      5.90 o 
 -12   9   6       26.94       20.49      4.55 o 
 -11   9   6      266.43      269.47     14.98 o 
 -10   9   6      659.38      670.42     30.86 o 
  -9   9   6      468.47      464.05      9.87 o 
  -8   9   6      678.64      676.00     10.33 o 
  -7   9   6      197.69      190.09      8.31 o 
  -6   9   6      203.58      187.82      9.25 o 
  -5   9   6      587.56      577.90     11.21 o 
  -4   9   6      154.07      149.38      6.58 o 
  -3   9   6       73.20       82.94     13.90 o 
  -2   9   6       52.97       55.60      5.75 o 
  -1   9   6       43.13       31.37      9.24 o 
   0   9   6      211.83      204.37     10.11 o 
   1   9   6      222.86      244.32     10.18 o 
   2   9   6      444.99      424.50     14.63 o 
   3   9   6      566.20      473.47     14.89 o 
   4   9   6     1213.74     1166.28     21.32 o 
   5   9   6        1.62        5.67      6.48 o 
   6   9   6      165.62      148.21      9.30 o 
   7   9   6        5.92        2.49      6.23 o 
   8   9   6      135.53      133.69      8.07 o 
   9   9   6       99.61      101.28      7.01 o 
  10   9   6       11.87        7.74      4.78 o 
  11   9   6      506.29      599.68     10.31 o 
  12   9   6       76.91       77.35      3.85 o 
 -13  10   6      205.68      206.44     11.37 o 
 -12  10   6       17.25       24.65      4.16 o 
 -11  10   6        0.20        1.79      4.25 o 
 -10  10   6      181.11      171.34      6.96 o 
  -9  10   6       72.93       76.81      5.04 o 
  -8  10   6       15.47       20.38      3.75 o 
  -7  10   6      463.03      452.68     10.44 o 
  -6  10   6      242.14      249.15      8.42 o 
  -5  10   6        8.89        8.95      5.04 o 
  -4  10   6     1359.42     1289.89     16.11 o 
  -3  10   6      133.69      122.27      9.85 o 
  -2  10   6      303.16      307.39     16.42 o 
  -1  10   6       10.40       12.13      5.45 o 
   0  10   6      253.03      285.70     15.67 o 
   1  10   6      864.95      802.35     29.24 o 
   2  10   6       58.76       51.96      8.12 o 
   3  10   6        0.11        4.19      8.30 o 
   4  10   6        6.46        0.73      7.85 o 
   5  10   6      127.07      136.99     10.04 o 
   6  10   6      411.93      382.19     13.10 o 
   7  10   6      653.24      621.11     15.07 o 
   8  10   6       28.90       27.52      6.62 o 
   9  10   6       12.38        8.05      5.00 o 
  10  10   6       74.11       91.71      5.98 o 
  11  10   6        3.42        4.49      3.42 o 
 -13  11   6        1.51        0.68      5.53 o 
 -12  11   6      400.46      386.09     15.83 o 
 -11  11   6       54.57       61.87      4.44 o 
 -10  11   6       14.94       14.06      4.30 o 
  -9  11   6       43.09       41.28      4.06 o 
  -8  11   6      325.36      320.18      8.92 o 
  -7  11   6      819.99      813.21     48.78 o 
  -6  11   6     1462.56     1374.88     16.92 o 
  -5  11   6      160.41      171.42      7.56 o 
  -4  11   6      511.86      486.60     11.39 o 
  -3  11   6      165.56      160.67     16.97 o 
  -2  11   6       79.31       67.80      9.37 o 
  -1  11   6       15.21        5.82      5.17 o 
   0  11   6        6.22        5.51      4.44 o 
   1  11   6      606.68      564.92     23.07 o 
   2  11   6      142.99      128.33     10.11 o 
   3  11   6      105.37       74.95      9.55 o 
   4  11   6     1656.48     1464.59     24.14 o 
   5  11   6      308.00      276.00     11.80 o 
   6  11   6      507.71      487.93     14.17 o 
   7  11   6       72.31       73.11      7.75 o 
   8  11   6       72.20       83.37      6.99 o 
   9  11   6       57.39       48.18      5.84 o 
  10  11   6       26.67       34.35      4.32 o 
 -12  12   6        0.02        1.75      5.06 o 
 -11  12   6        2.13        5.44      5.87 o 
 -10  12   6       10.05        6.75      7.59 o 
  -9  12   6       87.11       82.42      5.44 o 
  -8  12   6        5.40        9.21      4.51 o 
  -7  12   6      424.28      458.41     11.56 o 
  -6  12   6      564.82      572.05     11.44 o 
  -5  12   6     2727.93     2675.74     22.97 o 
  -4  12   6      385.02      355.84      9.77 o 
  -3  12   6      489.96      478.62     11.18 o 
  -2  12   6      129.87      121.71      7.42 o 
  -1  12   6      450.24      399.13     12.98 o 
   0  12   6        5.36        5.08      4.19 o 
   1  12   6       55.32       48.58      6.15 o 
   2  12   6      385.90      326.83     13.54 o 
   3  12   6      362.49      327.08     13.23 o 
   4  12   6      312.54      261.69     11.54 o 
   5  12   6        8.82        6.79      7.22 o 
   6  12   6        5.54        5.57      7.00 o 
   7  12   6        2.00       -0.40      5.79 o 
   8  12   6       11.64       11.09      5.35 o 
   9  12   6      129.13      124.58      5.85 o 
  10  12   6      334.96      454.06      7.55 o 
 -11  13   6       44.03       53.86      5.92 o 
 -10  13   6        0.84        5.35      5.81 o 
  -9  13   6       25.53       34.67      4.01 o 
  -8  13   6      297.74      299.79      7.67 o 
  -7  13   6       24.17       27.47      4.99 o 
  -6  13   6        5.50       10.31      4.00 o 
  -5  13   6      447.94      439.33      8.11 o 
  -4  13   6      187.66      179.31      9.32 o 
  -3  13   6     1400.21     1408.17     27.84 o 
  -2  13   6      207.52      211.02      6.73 o 
  -1  13   6        7.19        1.46      4.39 o 
   0  13   6       15.54       17.10      4.38 o 
   1  13   6       11.18        5.75      4.59 o 
   2  13   6       82.96       78.18      8.63 o 
   3  13   6       77.14       70.81      7.71 o 
   4  13   6      111.53      120.75      8.84 o 
   5  13   6        6.50        8.26      5.92 o 
   6  13   6       40.47       30.81      6.39 o 
   7  13   6        2.22        5.00      5.25 o 
   8  13   6       49.12       44.82      4.49 o 
   9  13   6        2.01        3.78      2.95 o 
  -9  14   6       31.14       25.95      6.64 o 
  -8  14   6       46.75       48.64      4.36 o 
  -7  14   6       68.10       74.94      6.33 o 
  -6  14   6      151.00      176.86      6.52 o 
  -5  14   6      249.50      248.55      7.62 o 
  -4  14   6       11.56       13.44      4.05 o 
  -3  14   6      165.74      165.68      5.84 o 
  -2  14   6        2.38        3.61      4.11 o 
  -1  14   6       65.56       66.89      4.76 o 
   0  14   6      110.05      104.45      5.92 o 
   1  14   6       21.21       30.04      5.88 o 
   2  14   6        6.99        2.47      5.98 o 
   3  14   6      157.35      158.64      8.31 o 
   4  14   6        0.01        3.68      4.70 o 
   5  14   6      323.61      293.30      9.28 o 
   6  14   6       82.44      104.69      6.20 o 
   7  14   6       76.58       74.86      5.01 o 
  -7  15   6        0.04       -1.17      5.70 o 
  -6  15   6      253.07      291.25      6.23 o 
  -5  15   6       64.72       57.48      4.79 o 
  -4  15   6       39.14       34.12      4.34 o 
  -3  15   6      163.75      176.04      6.08 o 
  -2  15   6       57.47       56.16      4.35 o 
  -1  15   6       38.00       48.04      4.10 o 
   0  15   6        4.06        3.32      3.34 o 
   1  15   6       32.72       25.45      5.40 o 
   2  15   6       29.78       33.24      5.23 o 
   3  15   6       16.68       12.72      4.73 o 
   4  15   6       13.80        5.58      4.24 o 
   5  15   6       14.97       14.17      2.65 o 
  -4  16   6      128.99      106.79      5.00 o 
  -3  16   6       20.46       17.41      4.17 o 
  -2  16   6        4.48        3.34      3.71 o 
   0  16   6       26.02       37.21      4.02 o 
   1  16   6      194.39      268.89      6.67 o 
   2  16   6        4.54        2.78      3.29 o 
 -17   1   7       16.94       24.18      2.85 o 
 -16   1   7       10.52        5.12      3.37 o 
 -15   1   7        5.02        2.75      3.90 o 
 -14   1   7       51.01       48.06      4.97 o 
 -13   1   7       18.95       20.45      4.66 o 
 -12   1   7       13.19       13.20      4.53 o 
 -11   1   7     1543.23     1337.60     17.57 o 
 -10   1   7      156.38      147.00      6.63 o 
  -9   1   7      818.66      860.90     19.36 o 
  -8   1   7      634.14      614.28     22.75 o 
  -7   1   7     2529.36     2528.43     28.36 o 
  -6   1   7     7409.03     7698.55     47.00 o 
  -5   1   7     3695.46     4269.60     40.86 o 
  -4   1   7     3408.76     3997.41     56.49 o 
  -3   1   7     6162.84     6590.60     39.33 o 
  -2   1   7      147.95      205.43      8.57 o 
  -1   1   7       26.89       32.48      4.23 o 
   0   1   7     1287.07     1173.56     13.07 o 
   1   1   7      908.34      812.02      9.73 o 
   2   1   7       24.92       30.82      2.53 o 
   3   1   7      189.42      180.00      4.52 o 
   4   1   7     1338.26     1261.94     12.90 o 
   5   1   7      200.11      201.01      5.17 o 
   6   1   7      302.14      307.86     11.32 o 
   7   1   7       51.34       37.42      5.10 o 
   8   1   7       98.03      122.22      6.00 o 
   9   1   7       29.76       32.11      4.40 o 
  10   1   7       26.78       36.53      4.66 o 
  11   1   7      262.77      252.33      6.94 o 
  12   1   7        1.53        1.68      4.27 o 
  13   1   7       62.93       68.48      6.46 o 
  14   1   7        0.00       -4.30      4.30 o 
  15   1   7       78.79       73.55      5.50 o 
 -17   2   7      158.08      161.54      5.82 o 
 -16   2   7       25.99       32.35      3.39 o 
 -15   2   7      712.62      793.96     61.48 o 
 -14   2   7        0.03        1.13      4.09 o 
 -13   2   7        6.39        2.24      4.47 o 
 -12   2   7      506.94      476.91     35.29 o 
 -11   2   7      601.62      539.67      8.30 o 
 -10   2   7     1408.78     1218.08     13.84 o 
  -9   2   7        2.69       -8.04     13.90 o 
  -8   2   7      187.04      150.72     10.82 o 
  -7   2   7      772.76      775.58     14.02 o 
  -6   2   7     1161.89     1087.48     15.00 o 
  -5   2   7      564.93      607.40     11.12 o 
  -4   2   7     6398.11     6948.34     34.14 o 
  -3   2   7      661.89      816.66     13.17 o 
  -2   2   7     1286.69     1263.53     12.00 o 
  -1   2   7       40.03       22.69      3.44 o 
   0   2   7      587.80      535.24     13.69 o 
   1   2   7     1210.66     1178.23     15.48 o 
   2   2   7      343.02      436.51      6.87 o 
   3   2   7     1917.97     2241.65     16.87 o 
   4   2   7     2416.78     2790.96     14.96 o 
   5   2   7      896.49     1099.60     13.66 o 
   6   2   7       46.35       46.62      4.74 o 
   7   2   7      354.46      378.40     11.06 o 
   8   2   7        0.10        2.35      4.25 o 
   9   2   7     3053.38     3119.84     63.76 o 
  10   2   7      535.05      563.87     23.94 o 
  11   2   7      804.71      853.92     10.93 o 
  12   2   7      201.95      194.98      8.60 o 
  13   2   7       19.47       20.70      5.32 o 
  14   2   7        8.74        7.10      3.97 o 
 -17   3   7        1.64        0.42      3.13 o 
 -16   3   7      176.74      168.66     22.34 o 
 -15   3   7      116.19       98.56      6.03 o 
 -14   3   7       21.39       13.70      3.98 o 
 -13   3   7        0.22        2.48      4.41 o 
 -12   3   7      107.12      102.89      4.79 o 
 -11   3   7      175.01      154.25      6.30 o 
 -10   3   7      985.15      841.62     15.02 o 
  -9   3   7      135.19      123.26      5.06 o 
  -8   3   7      417.87      429.23     11.05 o 
  -7   3   7     6007.29     6529.93     46.86 o 
  -6   3   7     6903.83     7714.09     62.87 o 
  -5   3   7        9.76       23.27      4.95 o 
  -4   3   7       30.85       35.37      5.21 o 
  -3   3   7      452.57      519.52     10.21 o 
  -2   3   7       10.86       19.91      4.43 o 
  -1   3   7      382.80      425.53      8.71 o 
   0   3   7        0.49        4.31      2.60 o 
   1   3   7      240.91      277.17      5.59 o 
   2   3   7     2716.21     2662.94     13.88 o 
   3   3   7     1279.19     1252.78      9.69 o 
   4   3   7       25.27       18.14      3.03 o 
   5   3   7       77.00       78.66      4.16 o 
   6   3   7      716.41      681.96     10.77 o 
   7   3   7     1376.26     1336.42     24.15 o 
   8   3   7      873.55      835.90     14.82 o 
   9   3   7       31.72       31.46      4.49 o 
  10   3   7     1638.92     1459.64     20.46 o 
  11   3   7      356.32      357.59     10.99 o 
  12   3   7       87.33       80.11     10.78 o 
  13   3   7       10.50        5.24      4.89 o 
  14   3   7       37.28       38.38      6.42 o 
 -16   4   7       20.60       20.74      3.93 o 
 -15   4   7       77.54       82.24     11.44 o 
 -14   4   7       45.57       40.11      6.04 o 
 -13   4   7      290.17      265.45      8.73 o 
 -12   4   7       23.27       19.38      5.31 o 
 -11   4   7      115.80       94.79      5.76 o 
 -10   4   7      626.13      585.22     49.18 o 
  -9   4   7        2.45        3.09      3.75 o 
  -8   4   7       47.80       49.07      8.96 o 
  -7   4   7       59.03       65.51      7.43 o 
  -6   4   7      527.45      563.91     19.42 o 
  -5   4   7        2.83        9.09      5.27 o 
  -4   4   7      161.08      148.32      7.06 o 
  -3   4   7        2.22       11.62      7.37 o 
  -2   4   7       14.36       27.71      3.53 o 
  -1   4   7      669.10      729.06     11.19 o 
   0   4   7       85.49       86.09      4.59 o 
   1   4   7       28.84       11.43      3.64 o 
   2   4   7     6096.75     6070.57     42.03 o 
   3   4   7      993.49      952.65     12.17 o 
   4   4   7       79.95       97.14      6.76 o 
   5   4   7      337.62      352.66      6.93 o 
   6   4   7      210.08      183.13      6.17 o 
   7   4   7      781.39      739.17     13.41 o 
   8   4   7      933.17      884.17     15.27 o 
   9   4   7      227.81      215.31     10.04 o 
  10   4   7      651.79      620.25     13.82 o 
  11   4   7      487.98      455.20     20.73 o 
  12   4   7      221.91      224.12     13.25 o 
  13   4   7       60.29       53.09      8.32 o 
  14   4   7        2.08       -1.19      5.50 o 
 -16   5   7       66.50       60.05      4.27 o 
 -15   5   7       32.73       33.17      4.72 o 
 -14   5   7       61.27       60.15     12.95 o 
 -13   5   7      302.76      314.41     10.26 o 
 -12   5   7     1480.61     1274.46     30.28 o 
 -11   5   7      122.00       94.59      5.64 o 
 -10   5   7       60.39       53.70      4.96 o 
  -9   5   7      337.28      327.55     13.11 o 
  -8   5   7      125.40      127.64     12.23 o 
  -7   5   7       23.70       39.95      7.43 o 
  -6   5   7     1218.35     1217.75     26.59 o 
  -5   5   7      398.49      419.13     14.30 o 
  -4   5   7      554.65      553.62     14.37 o 
  -3   5   7     4313.85     4583.53     37.69 o 
  -2   5   7     4089.31     4133.74     35.49 o 
  -1   5   7     2602.08     2569.88     29.28 o 
   0   5   7      789.38      847.74     20.17 o 
   1   5   7      599.98      638.01      9.00 o 
   2   5   7     3700.35     4083.03     36.44 o 
   3   5   7     4096.51     4308.58     28.70 o 
   4   5   7       65.48       63.42      5.36 o 
   5   5   7      566.83      626.65     11.39 o 
   6   5   7     1010.94     1007.51     14.51 o 
   7   5   7     3316.15     3155.68     71.42 o 
   8   5   7     1098.23     1003.03     15.89 o 
   9   5   7       30.08       29.78      6.02 o 
  10   5   7      537.02      498.60     34.59 o 
  11   5   7       77.39       68.84     11.30 o 
  12   5   7       86.04       69.42      9.42 o 
  13   5   7       29.83       35.14      7.89 o 
  14   5   7       16.83       33.89      5.52 o 
 -16   6   7      170.32      208.27      5.73 o 
 -15   6   7       26.39       29.81      4.54 o 
 -14   6   7       32.93       37.44      7.10 o 
 -13   6   7        0.50       -1.19      3.86 o 
 -12   6   7      247.23      202.20      6.09 o 
 -11   6   7      159.09      143.88      5.52 o 
 -10   6   7      832.86      817.93     16.79 o 
  -9   6   7        6.52        5.42      3.76 o 
  -8   6   7      106.87      111.94      5.61 o 
  -7   6   7       84.90       94.69      8.08 o 
  -6   6   7        7.78        2.39      7.74 o 
  -5   6   7       93.58       98.97     11.85 o 
  -4   6   7      215.07      230.22      8.66 o 
  -3   6   7      382.05      451.83     14.00 o 
  -2   6   7      944.16      882.71     18.29 o 
  -1   6   7      131.50      131.72      8.88 o 
   0   6   7       21.84       31.10     12.15 o 
   1   6   7     1631.77     1832.46     24.16 o 
   2   6   7     2477.51     2537.80     17.05 o 
   3   6   7       62.47      101.36      8.96 o 
   4   6   7     1155.52     1296.48     29.69 o 
   5   6   7       66.78       40.49      4.32 o 
   6   6   7     2704.21     2553.47     27.01 o 
   7   6   7      872.37      840.26     12.41 o 
   8   6   7      491.15      481.30      8.16 o 
   9   6   7      378.22      351.62     11.23 o 
  10   6   7       64.86       57.15      7.63 o 
  11   6   7       33.85       31.03      8.10 o 
  12   6   7      321.74      262.69     12.73 o 
  13   6   7      239.14      254.77     10.30 o 
 -15   7   7       52.86       47.89      6.31 o 
 -14   7   7       58.31       60.09      9.15 o 
 -13   7   7       96.69       87.16      8.52 o 
 -12   7   7      106.63      104.57      4.89 o 
 -11   7   7      458.19      413.65      9.80 o 
 -10   7   7       45.62       52.62      4.48 o 
  -9   7   7        8.61        2.33      3.65 o 
  -8   7   7      247.06      260.73      7.79 o 
  -7   7   7       59.56       48.67      5.17 o 
  -6   7   7      298.43      334.28      8.16 o 
  -5   7   7      156.46      145.06     17.79 o 
  -4   7   7      106.46      112.18      9.97 o 
  -3   7   7      711.51      881.66     30.37 o 
  -2   7   7     1728.67     1817.74     26.37 o 
  -1   7   7     1700.04     1759.35     26.08 o 
   0   7   7       65.71       70.87      9.44 o 
   1   7   7      367.04      361.09     21.61 o 
   2   7   7     1026.75     1097.05     17.70 o 
   3   7   7        7.64       49.06     15.42 o 
   4   7   7        5.47        9.15      3.73 o 
   5   7   7      125.60      122.68      4.97 o 
   6   7   7      442.07      438.76      8.06 o 
   7   7   7     1472.45     1436.59     16.11 o 
   8   7   7      657.50      661.82      9.28 o 
   9   7   7      182.76      186.79      8.90 o 
  10   7   7        3.70        4.36      3.56 o 
  11   7   7        0.52        1.33      7.38 o 
  12   7   7        7.45        0.11      6.58 o 
  13   7   7       44.24       45.27      6.01 o 
 -15   8   7      138.57      134.60      7.01 o 
 -14   8   7       14.35       17.16      4.77 o 
 -13   8   7        0.38       -3.06      3.15 o 
 -12   8   7       14.51       15.12      3.70 o 
 -11   8   7      289.92      317.69      7.25 o 
 -10   8   7      439.28      411.13      9.80 o 
  -9   8   7      371.06      354.33     10.37 o 
  -8   8   7       15.82       11.67      3.91 o 
  -7   8   7       11.39        6.63      4.65 o 
  -6   8   7      346.14      321.52      8.80 o 
  -5   8   7       56.93       68.68      5.64 o 
  -4   8   7     1209.24     1368.87    119.34 o 
  -3   8   7       72.68       75.44      7.03 o 
  -2   8   7      386.06      393.51     15.18 o 
  -1   8   7       99.46       91.38      9.87 o 
   0   8   7       28.44       13.25     12.14 o 
   2   8   7      163.89      166.98      9.95 o 
   3   8   7       52.22       53.80      5.33 o 
   4   8   7      901.88      822.28     24.57 o 
   5   8   7      223.69      243.25      8.23 o 
   6   8   7      797.75      739.64     12.36 o 
   7   8   7      191.47      190.32     12.47 o 
   8   8   7      136.80      125.28      6.42 o 
   9   8   7      134.33      124.52      5.84 o 
  10   8   7       10.34       10.13      4.27 o 
  11   8   7      213.38      213.67     16.98 o 
  12   8   7      818.90      732.07     13.51 o 
 -14   9   7       56.93       43.27      7.57 o 
 -13   9   7        1.25        3.46      3.66 o 
 -12   9   7        1.53        0.03      4.15 o 
 -11   9   7      375.89      343.08      8.52 o 
 -10   9   7       99.79       93.86     10.40 o 
  -9   9   7      433.25      470.54     10.01 o 
  -8   9   7      992.08     1017.46     18.13 o 
  -7   9   7     1114.30     1076.11     14.74 o 
  -6   9   7     1048.02     1012.91     14.52 o 
  -5   9   7      176.65      175.71     10.80 o 
  -4   9   7      910.29      884.98     34.25 o 
  -3   9   7       31.32       55.92     16.51 o 
  -2   9   7      388.64      321.39     12.29 o 
  -1   9   7       22.11       11.27      5.24 o 
   0   9   7        1.28        0.36      6.39 o 
   1   9   7       61.59       61.21      7.58 o 
   2   9   7       81.89       89.27     10.18 o 
   3   9   7        5.81        3.16      7.63 o 
   4   9   7      360.35      303.53     21.53 o 
   5   9   7     1370.82     1359.76     61.10 o 
   6   9   7      228.01      209.62     12.41 o 
   7   9   7        4.85        8.86      4.49 o 
   8   9   7       34.53       30.59      4.69 o 
   9   9   7       44.74       48.22      5.30 o 
  10   9   7       44.90       47.04      3.96 o 
  11   9   7        0.14        0.88      3.18 o 
 -13  10   7        4.00       -0.90      6.79 o 
 -12  10   7       34.66       35.46      4.24 o 
 -11  10   7      486.69      494.09      9.01 o 
 -10  10   7      238.22      235.54      7.24 o 
  -9  10   7      115.98      117.58     12.10 o 
  -8  10   7       91.78       87.38      6.32 o 
  -7  10   7        6.08        3.52      5.29 o 
  -6  10   7      615.71      605.20     11.73 o 
  -5  10   7      128.41      127.57      7.08 o 
  -4  10   7       75.87       76.32      6.09 o 
  -3  10   7      176.99      170.61     12.94 o 
  -2  10   7      828.68      752.98     71.03 o 
  -1  10   7        2.11        3.08      4.55 o 
   0  10   7       45.75       31.52      7.11 o 
   1  10   7      268.87      221.73     11.26 o 
   2  10   7      179.14      176.54     11.54 o 
   3  10   7      126.46      130.69     10.13 o 
   4  10   7       62.91      123.20      9.99 o 
   5  10   7       91.58       85.51      8.85 o 
   6  10   7       23.32       30.86      7.19 o 
   7  10   7        2.10       -3.10      5.81 o 
   8  10   7      153.77      170.07      8.32 o 
   9  10   7        1.34        0.89      4.46 o 
  10  10   7       86.44      105.87      5.23 o 
 -12  11   7      172.16      167.34      9.38 o 
 -11  11   7       96.37       93.32      9.23 o 
 -10  11   7      384.63      380.72     12.85 o 
  -9  11   7        0.06       -1.92      4.27 o 
  -8  11   7       20.01       18.51      5.07 o 
  -7  11   7      118.73      111.77      6.82 o 
  -6  11   7      629.19      609.19     11.79 o 
  -5  11   7      271.80      282.51      8.89 o 
  -4  11   7       42.88       42.80      5.76 o 
  -3  11   7        5.87        6.94      5.31 o 
  -2  11   7      478.98      465.14     36.05 o 
  -1  11   7      214.22      218.86     14.28 o 
   0  11   7      395.87      375.23      9.93 o 
   1  11   7       16.22       30.29      5.60 o 
   2  11   7       28.32       10.33      8.18 o 
   3  11   7        3.04       13.89      8.31 o 
   4  11   7      669.41      602.44     16.60 o 
   5  11   7      211.98      196.52     10.49 o 
   6  11   7        2.78       -0.41      5.98 o 
   7  11   7       32.52       32.77      6.27 o 
   8  11   7       12.60        8.88      5.23 o 
   9  11   7      107.34      127.40      6.16 o 
  10  11   7      129.73      164.54      5.33 o 
 -12  12   7       90.72       77.75      6.20 o 
 -11  12   7      128.85      118.88      7.94 o 
 -10  12   7      301.63      301.96     11.73 o 
  -9  12   7       61.13       54.69      5.07 o 
  -8  12   7        0.21        2.10      4.42 o 
  -7  12   7       17.18       15.97      5.43 o 
  -6  12   7      395.37      394.87     20.37 o 
  -5  12   7     1658.97     1575.09     36.62 o 
  -4  12   7        7.82       12.60      5.50 o 
  -3  12   7       94.90       84.11      6.44 o 
  -2  12   7      157.06      139.15      7.47 o 
  -1  12   7      562.42      461.15     22.83 o 
   0  12   7      183.73      144.53      7.29 o 
   1  12   7      313.25      319.41     18.23 o 
   2  12   7        9.75        3.64      8.29 o 
   3  12   7        6.67        0.82      7.49 o 
   4  12   7       54.27       57.99      8.44 o 
   5  12   7     1298.50     1267.97     20.54 o 
   6  12   7        0.23       -0.15      5.93 o 
   7  12   7        7.37        4.63      4.96 o 
   8  12   7       10.77       24.70      5.13 o 
   9  12   7       54.73       44.26      4.33 o 
 -10  13   7       35.48       40.25      6.50 o 
  -9  13   7       69.14       77.98      4.38 o 
  -8  13   7      109.58      115.59      5.36 o 
  -7  13   7       28.08       38.34      4.56 o 
  -6  13   7     1278.75     1283.27     17.36 o 
  -5  13   7       15.79       15.73      4.22 o 
  -4  13   7        7.52        8.31      4.55 o 
  -3  13   7       56.98       48.14      5.05 o 
  -2  13   7       17.24       17.14      4.21 o 
  -1  13   7        1.93        7.61      4.22 o 
   0  13   7        1.30        0.54      4.57 o 
   1  13   7       22.03       17.75      4.90 o 
   2  13   7       38.69       20.30      7.04 o 
   3  13   7        8.11        3.59      6.37 o 
   4  13   7       39.85       39.31      7.52 o 
   5  13   7      251.12      277.36     10.12 o 
   6  13   7       20.05       15.56      4.97 o 
   7  13   7       33.81       46.07      5.27 o 
   8  13   7      103.72      133.24      5.09 o 
  -9  14   7       71.87       78.03      6.07 o 
  -8  14   7       39.13       43.49      3.88 o 
  -7  14   7        2.15        1.06      3.98 o 
  -6  14   7      126.33      125.95      5.70 o 
  -5  14   7      346.52      332.24      6.35 o 
  -4  14   7      437.76      448.67      7.35 o 
  -3  14   7      382.63      405.38     10.90 o 
  -2  14   7       55.32       67.10      4.41 o 
  -1  14   7      111.24      102.39      5.71 o 
   0  14   7      253.55      246.86      7.02 o 
   1  14   7       36.99       33.55      6.29 o 
   2  14   7        6.84       17.12      5.84 o 
   3  14   7        0.05        0.88      4.75 o 
   4  14   7      137.37      134.72      7.51 o 
   5  14   7      146.28      152.29      6.59 o 
   6  14   7       58.72       51.64      4.06 o 
  -7  15   7       73.35       85.40      3.77 o 
  -6  15   7       13.95       17.47      6.50 o 
  -5  15   7      144.38      139.84      8.74 o 
  -4  15   7        4.48        4.27      3.90 o 
  -3  15   7       12.12       16.36      3.78 o 
  -2  15   7      199.11      199.95      9.99 o 
  -1  15   7        9.79       10.50      3.52 o 
   0  15   7        7.08        2.76      3.19 o 
   1  15   7       12.28       12.16      4.94 o 
   2  15   7       45.56       46.67      5.38 o 
   3  15   7        7.10        7.92      4.36 o 
   4  15   7       33.30       27.65      3.99 o 
 -17   0   8       31.00       27.35      4.60 o 
 -16   0   8      122.45      153.35      6.90 o 
 -15   0   8      132.42      138.21      8.18 o 
 -14   0   8      225.16      228.19     10.08 o 
 -13   0   8       14.75       11.12      6.88 o 
 -12   0   8       12.66       10.31      6.73 o 
 -11   0   8     5752.69     4937.04     40.58 o 
 -10   0   8     7359.51     6127.11     44.23 o 
  -9   0   8     1582.20     1325.41     20.70 o 
  -8   0   8       99.94      114.48     12.50 o 
  -7   0   8     3352.23     3459.63     49.08 o 
  -6   0   8     1802.04     2072.76     23.49 o 
  -5   0   8      298.17      346.08     12.12 o 
  -4   0   8       26.25       73.33      6.72 o 
  -3   0   8    12806.66    13971.89     85.88 o 
  -2   0   8     5007.91     4977.14     46.17 o 
  -1   0   8     2229.05     2229.08     30.89 o 
   0   0   8      223.03      240.50      8.88 o 
   1   0   8     3817.22     3808.55     52.16 o 
   2   0   8    14638.70    14752.10     58.85 o 
   3   0   8      286.13      285.50      6.96 o 
   4   0   8     2950.71     2950.45     34.69 o 
   5   0   8      288.77      332.90      9.76 o 
   6   0   8     1053.68      917.42     41.45 o 
   7   0   8      330.96      333.26      9.50 o 
   8   0   8      123.40      106.58      7.48 o 
   9   0   8       18.90       14.08      5.95 o 
  10   0   8     1930.82     1890.15     22.41 o 
  11   0   8       30.46       35.62      6.40 o 
  12   0   8        0.01        2.18      8.50 o 
  13   0   8      685.12      852.85     18.01 o 
  14   0   8       86.81      109.43      7.21 o 
 -17   1   8       31.07       27.12      3.59 o 
 -16   1   8        1.14        0.74      3.29 o 
 -15   1   8       36.15       43.64      4.38 o 
 -14   1   8      237.83      240.40     13.50 o 
 -13   1   8      539.58      538.25     10.23 o 
 -12   1   8      119.45      100.81      6.00 o 
 -11   1   8      289.59      268.12     13.90 o 
 -10   1   8      211.61      189.45      6.90 o 
  -9   1   8      245.62      244.56      6.98 o 
  -8   1   8     1860.35     1941.54     27.34 o 
  -7   1   8      388.33      366.65     15.12 o 
  -6   1   8      464.85      526.72     17.53 o 
  -5   1   8       27.73       50.17      5.76 o 
  -4   1   8      153.46      174.34      7.18 o 
  -3   1   8      313.42      295.02     10.77 o 
  -2   1   8       13.06       21.91      5.69 o 
  -1   1   8      980.33      942.61     18.50 o 
   0   1   8      452.26      475.07      8.04 o 
   1   1   8      855.52      751.89     10.79 o 
   2   1   8      912.76      840.86     12.05 o 
   3   1   8      231.17      276.36      4.85 o 
   4   1   8        8.01       14.63      6.22 o 
   5   1   8       23.84       31.17      3.84 o 
   6   1   8        1.70        9.69      4.42 o 
   7   1   8        2.29        0.61      3.40 o 
   8   1   8       10.01       10.06      3.64 o 
   9   1   8        0.53        4.72      4.32 o 
  10   1   8      431.78      424.39      8.88 o 
  11   1   8       20.93       15.67      4.52 o 
  12   1   8       20.40       16.82      5.76 o 
  13   1   8       65.08       71.36      5.82 o 
  14   1   8       18.00       22.17      3.70 o 
 -17   2   8      109.53      126.55      5.09 o 
 -16   2   8       25.43       15.18      2.79 o 
 -15   2   8        0.63        3.94      3.67 o 
 -14   2   8       20.64       26.75      4.54 o 
 -13   2   8        0.17       -3.35      4.33 o 
 -12   2   8        0.91        6.58      4.67 o 
 -11   2   8      165.71      146.25      6.53 o 
 -10   2   8     1894.49     1637.54     13.16 o 
  -9   2   8        0.43        4.34      3.10 o 
  -8   2   8      100.19      107.89      7.47 o 
  -7   2   8     3218.75     3513.63     34.36 o 
  -6   2   8     4930.60     5248.88     33.40 o 
  -5   2   8      551.35      689.27     12.62 o 
  -4   2   8     1128.31     1163.58     28.41 o 
  -3   2   8      516.90      496.92     10.27 o 
  -2   2   8      158.10      153.36      6.55 o 
  -1   2   8      384.91      379.01     11.80 o 
   0   2   8       76.06       43.41      4.44 o 
   1   2   8        3.09        3.11      2.81 o 
   2   2   8      784.89      860.98      9.93 o 
   3   2   8      225.15      269.36      5.36 o 
   4   2   8     1152.65     1098.77     15.12 o 
   5   2   8       40.46       64.47      4.16 o 
   6   2   8        8.60       10.71      3.67 o 
   7   2   8      248.21      249.38      8.18 o 
   8   2   8      157.44      154.45      5.74 o 
   9   2   8       43.83       38.83      4.61 o 
  10   2   8      335.62      348.78      9.52 o 
  11   2   8      159.23      169.00      9.17 o 
  12   2   8       11.42       15.74      5.53 o 
  13   2   8      156.63      166.70      6.71 o 
  14   2   8       30.11       25.08      5.88 o 
 -16   3   8        2.95        0.29      3.84 o 
 -15   3   8       53.47       52.26      6.67 o 
 -14   3   8      192.33      222.56     21.31 o 
 -13   3   8      250.72      249.26     23.19 o 
 -12   3   8       32.81       33.73      4.89 o 
 -11   3   8      452.63      437.54      9.70 o 
 -10   3   8      126.49      132.87      5.06 o 
  -9   3   8      119.64       99.92      4.15 o 
  -8   3   8      121.07      137.90      9.59 o 
  -7   3   8       62.64       65.48      7.56 o 
  -6   3   8       33.57       41.66      5.71 o 
  -5   3   8        5.30       11.23      5.75 o 
  -4   3   8     3030.26     3267.07     31.61 o 
  -3   3   8     2533.36     2491.66     28.81 o 
  -2   3   8      346.23      422.87      7.86 o 
  -1   3   8        7.44        2.12      3.22 o 
   0   3   8      896.27      992.26     14.78 o 
   1   3   8      188.99      144.80      6.66 o 
   2   3   8     1129.45     1099.38     25.53 o 
   3   3   8      780.19      806.56     12.78 o 
   4   3   8      204.86      216.82      5.39 o 
   5   3   8      607.03      599.32      8.66 o 
   6   3   8      508.27      483.39     10.36 o 
   7   3   8        9.45        6.52      4.42 o 
   8   3   8      350.31      371.07     11.02 o 
   9   3   8      894.79      855.27     26.71 o 
  10   3   8       63.96       66.63      5.10 o 
  11   3   8      543.95      540.71     20.39 o 
  12   3   8      138.97      154.43     18.06 o 
  13   3   8       18.59       14.83      6.80 o 
  14   3   8       72.16       96.68      6.64 o 
 -16   4   8       55.82       53.95      8.83 o 
 -15   4   8      183.37      182.17     30.57 o 
 -14   4   8        0.36        1.41      4.96 o 
 -13   4   8       54.03       58.90      7.89 o 
 -12   4   8      290.49      258.79      7.77 o 
 -11   4   8      107.34       99.70      5.92 o 
 -10   4   8      837.12      756.39     21.85 o 
  -9   4   8      212.88      206.39      7.34 o 
  -8   4   8      317.04      261.94      9.18 o 
  -7   4   8      219.79      234.48     10.58 o 
  -6   4   8      131.70      134.55      8.17 o 
  -5   4   8        7.92        4.81      6.02 o 
  -4   4   8     1540.07     1963.72     20.87 o 
  -3   4   8     2936.80     3321.38     32.92 o 
  -2   4   8     8051.97     8696.67     46.60 o 
  -1   4   8       79.09       68.89      4.25 o 
   0   4   8      104.70      101.46      7.01 o 
   1   4   8      373.87      254.10     10.96 o 
   2   4   8     3626.79     3684.98     35.07 o 
   3   4   8      947.07     1018.81     23.98 o 
   4   4   8      300.04      242.55      6.08 o 
   5   4   8     1984.15     2093.27     21.03 o 
   6   4   8     2717.66     2500.57     34.93 o 
   7   4   8      548.01      537.24     14.88 o 
   8   4   8       10.78        9.31      5.80 o 
   9   4   8      509.03      453.14     11.82 o 
  10   4   8       16.98       20.73      6.22 o 
  11   4   8     1007.60      975.45     55.88 o 
  12   4   8      206.04      195.01     12.72 o 
  13   4   8      119.73      173.07     10.14 o 
  14   4   8      139.68      134.65      6.62 o 
 -16   5   8       19.16       17.38      3.58 o 
 -15   5   8       13.93        9.67      4.16 o 
 -14   5   8       70.05       62.33      9.88 o 
 -13   5   8        2.86        2.66      5.34 o 
 -12   5   8       16.43       13.29      6.22 o 
 -11   5   8      598.19      540.33     10.13 o 
 -10   5   8      559.84      532.13     22.59 o 
  -9   5   8       80.88       89.65      5.54 o 
  -8   5   8        0.82        0.13      4.00 o 
  -7   5   8      109.82       98.92     12.30 o 
  -6   5   8        9.00        9.52      6.86 o 
  -5   5   8      605.65      603.51     17.05 o 
  -4   5   8     2518.01     2748.59     31.36 o 
  -3   5   8     2063.60     2169.20     44.14 o 
  -2   5   8      495.96      507.04     15.02 o 
  -1   5   8       23.06       31.50      8.18 o 
   0   5   8      290.33      298.18     10.56 o 
   1   5   8       32.66       18.97      7.33 o 
   2   5   8     3351.70     3403.40     24.65 o 
   3   5   8      749.39      786.01     12.25 o 
   4   5   8        0.17        7.76      6.34 o 
   5   5   8      519.23      530.11     10.84 o 
   6   5   8       22.77       17.96      5.65 o 
   7   5   8      123.28      105.21      7.50 o 
   8   5   8       10.08        7.03      5.96 o 
   9   5   8       48.01       44.56      5.99 o 
  10   5   8      116.51      113.79      7.67 o 
  11   5   8        6.96        3.64      8.59 o 
  12   5   8       67.70       63.02      9.64 o 
  13   5   8       52.37       61.49      7.70 o 
 -15   6   8        5.61       -1.01      3.76 o 
 -14   6   8      118.74      116.12     17.61 o 
 -13   6   8       26.02       21.68      5.30 o 
 -12   6   8        3.95        1.34      3.68 o 
 -11   6   8      471.02      464.33      8.35 o 
 -10   6   8      497.08      460.30      9.54 o 
  -9   6   8       17.82       15.99      3.70 o 
  -8   6   8      494.70      495.90      9.08 o 
  -7   6   8       58.01       65.91      5.64 o 
  -6   6   8      259.75      289.93     23.88 o 
  -5   6   8      113.24      131.50     19.31 o 
  -4   6   8     1274.68     1371.56     41.43 o 
  -3   6   8      390.13      344.50     13.35 o 
  -2   6   8      133.46      138.70     10.60 o 
  -1   6   8      307.60      329.46     13.46 o 
   0   6   8       78.56      100.10     13.19 o 
   1   6   8        0.42        0.76      8.23 o 
   2   6   8     1198.56     1266.96     18.02 o 
   3   6   8       12.54       17.80      7.69 o 
   4   6   8      646.76      645.11      8.94 o 
   5   6   8      156.35      167.17      5.57 o 
   6   6   8      265.86      273.01      6.59 o 
   7   6   8      496.69      449.10     10.80 o 
   8   6   8       33.08       26.20      3.60 o 
   9   6   8       31.28       23.69      5.88 o 
  10   6   8      183.19      164.83      7.73 o 
  11   6   8      112.92       97.56     10.00 o 
  12   6   8        0.18       -1.60      6.99 o 
  13   6   8      114.72      118.52      7.84 o 
 -15   7   8        6.62        6.34      3.12 o 
 -14   7   8       68.08       66.33      5.07 o 
 -13   7   8       24.31       26.42      4.90 o 
 -12   7   8      121.22      101.73      4.83 o 
 -11   7   8      268.24      266.77      6.68 o 
 -10   7   8     1185.11     1221.11     12.46 o 
  -9   7   8        1.54       -0.93      3.11 o 
  -8   7   8       20.60       20.25      3.82 o 
  -7   7   8       37.35       35.06      5.35 o 
  -6   7   8       77.30       72.00      7.74 o 
  -5   7   8      150.32      147.34      9.04 o 
  -4   7   8        0.50        1.06     15.94 o 
  -3   7   8      609.16      676.24     21.98 o 
  -2   7   8     1094.01     1012.74     20.69 o 
  -1   7   8      547.57      560.48     16.80 o 
   0   7   8      483.39      566.90     26.09 o 
   1   7   8       87.35       82.22     15.23 o 
   3   7   8     1559.18     1574.75     42.62 o 
   4   7   8      471.00      437.04      8.82 o 
   5   7   8      478.33      452.30     10.47 o 
   6   7   8       15.74       16.62      3.99 o 
   7   7   8        0.19       -1.39      3.58 o 
   8   7   8       75.14       78.65      7.08 o 
   9   7   8        6.01        7.76      3.47 o 
  10   7   8       18.53       16.08      8.28 o 
  11   7   8       35.77       26.26      7.49 o 
  12   7   8      182.16      181.62      8.85 o 
 -14   8   8        8.02        4.16      6.43 o 
 -13   8   8      206.61      229.92     40.01 o 
 -12   8   8      241.47      265.67     11.06 o 
 -11   8   8        1.29        2.93      3.67 o 
 -10   8   8     1087.35     1136.11     14.73 o 
  -9   8   8       78.02       91.02      4.75 o 
  -8   8   8      380.37      376.07     20.80 o 
  -7   8   8       10.61       10.60      5.05 o 
  -6   8   8       10.41       11.09      4.69 o 
  -5   8   8      404.84      430.38     27.34 o 
  -4   8   8      946.37     1096.84     64.54 o 
  -3   8   8     2833.90     3046.50    218.98 o 
  -2   8   8     5102.18     4945.87     40.04 o 
  -1   8   8       19.69       17.29      6.25 o 
   0   8   8       69.74       71.28      5.60 o 
   1   8   8        0.38        8.14      4.83 o 
   2   8   8       47.59       38.09      5.27 o 
   3   8   8       14.87        8.30      5.05 o 
   4   8   8      899.26      900.41     15.83 o 
   5   8   8     2148.48     2097.71     74.45 o 
   6   8   8     1187.41     1090.80     26.74 o 
   7   8   8       51.37       36.72      6.82 o 
   8   8   8        0.05        1.96      4.12 o 
   9   8   8       82.42       92.78      5.15 o 
  10   8   8      414.52      436.75     39.48 o 
  11   8   8      224.44      247.86     10.03 o 
 -14   9   8      155.97      147.84      8.32 o 
 -13   9   8        6.35        4.16      6.93 o 
 -12   9   8       18.37       12.03      4.10 o 
 -11   9   8       28.43       33.63      5.01 o 
 -10   9   8      151.70      173.04      6.74 o 
  -9   9   8       68.11       72.13      5.79 o 
  -8   9   8       60.90       53.32      5.55 o 
  -7   9   8        1.81        1.61      5.15 o 
  -6   9   8       30.99       33.06      5.78 o 
  -5   9   8      172.29      153.59      7.54 o 
  -4   9   8       29.01       38.98      8.01 o 
  -3   9   8     1265.39     1316.57     51.65 o 
  -2   9   8      625.61      567.19     48.54 o 
  -1   9   8        6.01        6.65      6.77 o 
   0   9   8        0.26       23.08      7.19 o 
   1   9   8      190.36      153.33     10.08 o 
   2   9   8      133.09      102.21      9.00 o 
   3   9   8       40.84       34.57      5.50 o 
   4   9   8        9.67        3.85      5.07 o 
   5   9   8      677.10      669.68     22.46 o 
   6   9   8       19.62       15.32      4.83 o 
   7   9   8        1.67        0.73      4.63 o 
   8   9   8        1.87        0.55      4.00 o 
   9   9   8        0.66        2.00      3.87 o 
  10   9   8        5.42       -2.44      4.22 o 
 -13  10   8       13.70       13.41      5.67 o 
 -12  10   8      305.10      287.52     11.56 o 
 -11  10   8      260.74      318.15     10.29 o 
 -10  10   8      842.24      981.45     38.71 o 
  -9  10   8      134.11      152.21     11.27 o 
  -8  10   8      283.91      302.57     15.01 o 
  -7  10   8      326.59      339.15     10.79 o 
  -6  10   8      169.19      168.79      7.77 o 
  -5  10   8        0.42        0.31      5.70 o 
  -4  10   8       93.44       86.19      6.70 o 
  -3  10   8       11.08       10.41      5.61 o 
  -2  10   8      207.52      210.23     29.07 o 
  -1  10   8        0.53        3.53      6.76 o 
   0  10   8        6.18        9.60      5.97 o 
   1  10   8       18.27       21.79      5.24 o 
   2  10   8        5.79        0.53      8.51 o 
   3  10   8      293.62      230.78     12.24 o 
   4  10   8      207.25      214.50     11.39 o 
   5  10   8       55.91       49.10      7.10 o 
   6  10   8       15.29       14.70      6.51 o 
   7  10   8        1.62        5.63      5.56 o 
   8  10   8        3.92        4.82      4.66 o 
   9  10   8        4.63        0.65      3.93 o 
  10  10   8      248.37      281.25      6.04 o 
 -12  11   8       99.17       90.68      7.11 o 
 -11  11   8      224.15      271.47     12.05 o 
 -10  11   8      111.01      137.27      5.35 o 
  -9  11   8       25.74       18.96      4.65 o 
  -8  11   8      215.56      221.25      7.66 o 
  -7  11   8       15.23       21.11      5.79 o 
  -6  11   8        2.12        4.38      5.61 o 
  -5  11   8      346.24      321.30     19.98 o 
  -4  11   8        9.19       12.92      5.69 o 
  -3  11   8      163.04      142.29      7.45 o 
  -2  11   8       59.57       77.61      7.13 o 
  -1  11   8      397.19      382.51     47.12 o 
   0  11   8        5.73        1.81      4.87 o 
   1  11   8      360.01      313.17     26.76 o 
   2  11   8       41.58       18.85      9.29 o 
   3  11   8      186.97      174.86     10.93 o 
   4  11   8      215.76      170.98     10.63 o 
   5  11   8        0.71        0.79      6.97 o 
   6  11   8       61.37       67.31      7.41 o 
   7  11   8       26.97       37.61      5.74 o 
   8  11   8       81.44       77.11      6.11 o 
   9  11   8        8.85        5.22      3.60 o 
 -11  12   8       71.31       69.28      7.24 o 
 -10  12   8        1.72        8.43      7.43 o 
  -9  12   8       96.34      103.95      8.17 o 
  -8  12   8       20.11       24.29      4.80 o 
  -7  12   8      590.84      612.13     10.80 o 
  -6  12   8        4.73        7.72      5.29 o 
  -5  12   8      245.22      236.09      8.09 o 
  -4  12   8       23.30       21.36      5.78 o 
  -3  12   8      371.86      372.93     21.10 o 
  -2  12   8      448.33      410.49     23.18 o 
  -1  12   8      129.26      129.62     10.22 o 
   0  12   8      138.16      126.78      7.06 o 
   1  12   8        2.35        3.70      4.84 o 
   2  12   8      900.51      836.54     19.05 o 
   3  12   8       17.09       16.45      7.71 o 
   4  12   8      229.08      225.41     10.79 o 
   5  12   8       27.49       32.26      7.10 o 
   6  12   8      180.43      203.19      8.93 o 
   7  12   8        4.44        1.52      4.59 o 
   8  12   8       33.57       35.08      4.37 o 
 -10  13   8       55.48       62.45      6.02 o 
  -9  13   8       82.12       83.04      4.03 o 
  -8  13   8      366.24      408.59      7.69 o 
  -7  13   8       80.98       86.11      5.02 o 
  -6  13   8      375.05      401.28     12.12 o 
  -5  13   8      147.37      129.42      6.58 o 
  -4  13   8      354.84      352.36      8.79 o 
  -3  13   8      164.66      171.99      5.93 o 
  -2  13   8        3.37        4.16      4.04 o 
  -1  13   8       28.69       16.17      4.29 o 
   0  13   8       35.38       33.50      5.06 o 
   1  13   8      100.49      108.31      5.72 o 
   2  13   8      284.38      282.06     11.47 o 
   3  13   8        2.78        2.54      6.73 o 
   4  13   8       17.09       19.56      5.75 o 
   5  13   8       36.31       52.47      6.09 o 
   6  13   8      143.72      157.70      6.78 o 
   7  13   8        2.73        3.28      4.04 o 
  -8  14   8       94.52       98.99      4.78 o 
  -7  14   8       18.36       19.75      3.73 o 
  -6  14   8      713.43      751.47     15.72 o 
  -5  14   8        6.56        8.08      3.52 o 
  -4  14   8        1.37        2.69      3.43 o 
  -3  14   8      132.58      120.69      6.51 o 
  -2  14   8       25.65       24.43      4.66 o 
  -1  14   8        2.00       -1.72      4.08 o 
   0  14   8       17.05       19.68      4.37 o 
   1  14   8        3.35        0.56      5.39 o 
   2  14   8        1.15       -0.58      5.30 o 
   3  14   8       83.39       76.88      6.72 o 
   4  14   8      137.92      122.51      6.37 o 
   5  14   8       13.65        3.02      3.62 o 
   6  14   8        7.23        7.57      3.31 o 
  -6  15   8       57.96       47.28      4.57 o 
  -5  15   8        0.25       -1.61      4.44 o 
  -4  15   8       78.36       80.07      3.72 o 
  -3  15   8      164.98      165.69      4.75 o 
  -2  15   8       41.91       68.18      3.98 o 
  -1  15   8       65.13       60.85      3.66 o 
   0  15   8        1.02        5.30      4.78 o 
   1  15   8        0.68       -1.20      3.97 o 
   2  15   8       29.74       32.06      4.18 o 
   3  15   8       12.39       12.61      3.98 o 
 -16   1   9      125.16      156.18      4.67 o 
 -15   1   9       34.54       37.34      4.22 o 
 -14   1   9      216.50      225.70      7.13 o 
 -13   1   9        9.36       13.04      4.99 o 
 -12   1   9        1.21        3.34      4.62 o 
 -11   1   9     1754.28     1565.19     16.93 o 
 -10   1   9      224.01      203.32      7.45 o 
  -9   1   9        6.20       11.02      5.01 o 
  -8   1   9      258.32      258.75     12.19 o 
  -7   1   9       25.43       47.25      6.98 o 
  -6   1   9     1043.41     1094.42     21.80 o 
  -5   1   9      599.09      588.53     11.98 o 
  -4   1   9      746.45      801.11     16.97 o 
  -3   1   9        3.42       -1.40      7.86 o 
  -2   1   9      249.31      188.23     10.13 o 
  -1   1   9     1238.01     1195.39     14.46 o 
   0   1   9     1240.85     1130.81     18.38 o 
   1   1   9        0.74        5.94      3.15 o 
   2   1   9        4.43        4.20      2.79 o 
   3   1   9      785.02      781.21     10.98 o 
   4   1   9      625.71      700.95      8.73 o 
   5   1   9       68.23       60.71      4.88 o 
   6   1   9       23.60       21.60      3.69 o 
   7   1   9      265.29      287.27      6.68 o 
   8   1   9      241.26      255.57      6.66 o 
   9   1   9        8.78        6.64      3.98 o 
  10   1   9      217.37      214.93      6.38 o 
  11   1   9      511.67      524.23     13.26 o 
  12   1   9      263.15      290.07     12.00 o 
  13   1   9        6.63        9.26      4.14 o 
 -16   2   9      171.42      201.39     29.72 o 
 -15   2   9        5.87        6.46      3.47 o 
 -14   2   9        0.00       -1.77      4.26 o 
 -13   2   9       84.39       76.20      5.56 o 
 -12   2   9      133.80      118.15      6.19 o 
 -11   2   9     1107.35      990.48     13.80 o 
 -10   2   9     7649.89     6950.88     64.49 o 
  -9   2   9     3038.50     2622.74     60.05 o 
  -8   2   9       73.49       68.89      6.32 o 
  -7   2   9       74.90      120.50      9.62 o 
  -6   2   9        0.82       -2.06      5.10 o 
  -5   2   9        6.21       10.89      4.91 o 
  -4   2   9       87.64       78.79      6.00 o 
  -3   2   9       64.39       57.30      5.61 o 
  -2   2   9      441.39      395.80     21.14 o 
  -1   2   9     1067.82     1087.98     15.99 o 
   0   2   9        2.20        2.91      4.44 o 
   1   2   9      669.80      621.05     13.68 o 
   2   2   9       25.70       23.91      4.01 o 
   3   2   9        3.48        7.24      3.27 o 
   4   2   9      791.42      878.23     12.28 o 
   5   2   9      383.12      379.60     11.22 o 
   6   2   9       55.82       56.83      4.85 o 
   7   2   9       84.55      103.36      6.22 o 
   8   2   9        3.10        4.57      3.99 o 
   9   2   9      195.50      193.98      7.49 o 
  10   2   9       17.37       18.07      4.37 o 
  11   2   9        0.27        2.18      5.45 o 
  12   2   9       39.55       44.89      5.79 o 
  13   2   9      538.79      633.78     14.18 o 
 -16   3   9        4.53        9.67      3.84 o 
 -15   3   9       21.64       20.71      4.53 o 
 -14   3   9      104.36      123.26     11.62 o 
 -13   3   9        2.57       -1.12      4.18 o 
 -12   3   9       27.78       32.12      4.86 o 
 -11   3   9      217.30      222.67      7.51 o 
 -10   3   9     4373.73     4034.02     88.45 o 
  -9   3   9        0.22        5.94      4.27 o 
  -8   3   9       26.54       25.35      4.07 o 
  -7   3   9     1845.59     2117.93     29.38 o 
  -6   3   9     1638.33     1773.71     47.83 o 
  -5   3   9       81.87       71.75      7.70 o 
  -4   3   9      282.41      326.61     14.91 o 
  -3   3   9      322.00      411.63     10.64 o 
  -2   3   9      466.77      619.04     11.12 o 
  -1   3   9     1233.00     1369.64     17.45 o 
   0   3   9      257.80      226.78      9.54 o 
   1   3   9        8.24        7.41      3.98 o 
   2   3   9       23.71       33.40      5.71 o 
   3   3   9      181.06      156.22      7.39 o 
   4   3   9        6.97       19.51      3.90 o 
   5   3   9        2.86        2.28      3.73 o 
   6   3   9       22.60       16.34      4.19 o 
   7   3   9      264.27      257.34      7.53 o 
   8   3   9      121.57      101.85      6.01 o 
   9   3   9      374.27      313.14     10.21 o 
  10   3   9       24.26       23.91      6.15 o 
  11   3   9      287.09      250.98     13.65 o 
  12   3   9       23.42       33.33      8.86 o 
  13   3   9      137.94      164.02      8.88 o 
 -16   4   9       27.05       27.78      4.06 o 
 -15   4   9        1.31        1.19      4.33 o 
 -14   4   9       10.87        6.24      4.97 o 
 -13   4   9       69.46       64.12      7.95 o 
 -12   4   9       41.41       37.42      7.07 o 
 -11   4   9       32.70       26.50      7.58 o 
 -10   4   9       92.43      105.49     13.73 o 
  -9   4   9      143.27      146.57      9.91 o 
  -8   4   9      483.08      434.78      8.67 o 
  -7   4   9       44.15       39.75      9.63 o 
  -6   4   9      394.40      443.00     12.51 o 
  -5   4   9       94.20      130.68      8.12 o 
  -4   4   9       88.20      102.06      8.40 o 
  -3   4   9      816.54      877.66     32.34 o 
  -2   4   9       84.08       81.30      8.49 o 
  -1   4   9       13.79       18.81      6.21 o 
   0   4   9       29.91       36.13      7.25 o 
   1   4   9        1.23       -1.47      6.22 o 
   2   4   9      232.02      233.06     11.11 o 
   3   4   9      125.33      152.89      8.59 o 
   4   4   9     1248.02     1282.64     22.77 o 
   5   4   9      146.70      130.46      6.22 o 
   6   4   9      622.62      525.36     11.98 o 
   7   4   9     1124.37      994.95     15.89 o 
   8   4   9      333.35      287.15      9.93 o 
   9   4   9       36.19       19.83      6.37 o 
  10   4   9       13.34        8.64      6.12 o 
  11   4   9        6.05        2.24      8.94 o 
  12   4   9        3.80        0.06      7.31 o 
  13   4   9       38.22       55.72      7.53 o 
 -16   5   9       34.79       36.72      3.75 o 
 -15   5   9       15.34       13.13      3.99 o 
 -14   5   9       37.61       32.23      6.17 o 
 -13   5   9       85.35       77.58      6.31 o 
 -12   5   9       42.23       35.42      5.96 o 
 -11   5   9      168.23      173.57      6.79 o 
 -10   5   9        7.30       13.97      4.45 o 
  -9   5   9      309.12      326.72      8.30 o 
  -8   5   9      466.25      478.59     10.91 o 
  -7   5   9      105.29      115.91     11.08 o 
  -6   5   9      178.83      156.94     14.92 o 
  -5   5   9      211.16      258.73     12.47 o 
  -4   5   9      261.74      329.11     12.94 o 
  -3   5   9      424.95      440.72     24.98 o 
  -2   5   9     1133.12     1290.42     23.28 o 
  -1   5   9       92.11       98.90     11.21 o 
   0   5   9      104.51      110.78      8.25 o 
   1   5   9      115.93      103.54      9.13 o 
   2   5   9      358.37      386.98      8.96 o 
   3   5   9       20.36       15.05      7.52 o 
   4   5   9     1538.72     1470.66     18.79 o 
   5   5   9      751.80      640.33     12.11 o 
   6   5   9      109.19      111.92      7.29 o 
   7   5   9       27.51       25.32      5.50 o 
   8   5   9       12.75       15.47      5.36 o 
   9   5   9       36.18       30.70      6.40 o 
  10   5   9      898.97      763.62     21.05 o 
  11   5   9      319.96      321.20     14.30 o 
  12   5   9       12.76        9.89      6.79 o 
  13   5   9       14.23       16.93      5.45 o 
 -15   6   9        3.16       -1.15      3.51 o 
 -14   6   9      166.14      176.63     22.40 o 
 -13   6   9      315.61      304.86     20.77 o 
 -12   6   9       84.16       77.19      6.43 o 
 -11   6   9     1944.35     1942.09     15.49 o 
 -10   6   9     2501.34     2519.94     26.94 o 
  -9   6   9     2201.95     2138.97     65.70 o 
  -8   6   9      118.00      108.34      7.13 o 
  -7   6   9        0.02       -3.05      3.66 o 
  -6   6   9        0.21        2.74      4.33 o 
  -5   6   9      499.19      501.28     18.16 o 
  -4   6   9        8.31       16.19      9.52 o 
  -3   6   9       13.14       17.84      8.93 o 
  -2   6   9       73.54       67.27      9.79 o 
  -1   6   9       89.78      120.21     10.88 o 
   0   6   9        3.67        6.21     13.06 o 
   1   6   9       83.41       88.24     15.00 o 
   2   6   9        0.47        1.33      6.73 o 
   3   6   9     2313.07     2152.48     18.50 o 
   4   6   9     3116.85     2945.85     26.76 o 
   5   6   9      152.28      165.75      6.89 o 
   6   6   9      951.29      921.45     14.64 o 
   7   6   9      347.39      304.06      9.61 o 
   8   6   9       17.18       13.51      7.55 o 
   9   6   9      410.82      383.27     10.22 o 
  10   6   9       44.84       49.29      9.04 o 
  11   6   9       79.08       77.71      9.48 o 
  12   6   9      295.42      341.96     11.97 o 
 -15   7   9        2.78        7.55      5.77 o 
 -14   7   9      108.52       97.82     10.84 o 
 -13   7   9      110.58      102.13     14.20 o 
 -12   7   9        7.85        7.47      4.93 o 
 -11   7   9      328.79      353.07      7.21 o 
 -10   7   9      199.54      201.00      6.23 o 
  -9   7   9      253.34      252.52      5.44 o 
  -8   7   9        6.42       -2.12      3.93 o 
  -7   7   9       52.04       59.64      5.52 o 
  -6   7   9       12.16        9.47      5.95 o 
  -5   7   9        8.13        9.62      4.48 o 
  -4   7   9      612.38      578.56     14.26 o 
  -3   7   9      410.85      435.00     12.78 o 
  -2   7   9      890.57     1023.10     18.18 o 
  -1   7   9       51.52       57.19      5.25 o 
   0   7   9       61.77       65.67      8.89 o 
   1   7   9      124.87      103.81      6.02 o 
   2   7   9      214.71      204.51     10.09 o 
   3   7   9        0.02        3.50      5.12 o 
   4   7   9      370.56      363.93     12.87 o 
   5   7   9      961.84      932.93     21.56 o 
   6   7   9      484.10      476.30      9.19 o 
   7   7   9       12.41        9.76      3.46 o 
   8   7   9        2.36        8.45      3.57 o 
   9   7   9       66.14       67.49      9.20 o 
  10   7   9       30.30       20.52      8.18 o 
  11   7   9        1.26       -1.59      5.99 o 
  12   7   9      258.48      247.56      8.74 o 
 -14   8   9        2.69       -2.00      6.64 o 
 -13   8   9       71.45       78.48      7.95 o 
 -12   8   9       16.77       14.27      4.78 o 
 -11   8   9       37.77       44.61      4.08 o 
 -10   8   9      611.13      594.21     15.47 o 
  -9   8   9      144.17      110.25     12.95 o 
  -8   8   9      264.50      279.48      8.51 o 
  -7   8   9       19.09       21.34      5.41 o 
  -6   8   9        2.51       -1.57      5.30 o 
  -5   8   9       34.00       36.02      7.40 o 
  -4   8   9      189.50      200.66     29.27 o 
  -3   8   9      440.14      424.20     13.26 o 
  -2   8   9     2526.95     2438.72     28.99 o 
  -1   8   9      138.70      147.50      9.28 o 
   0   8   9      144.99      139.93     13.29 o 
   1   8   9        1.13        2.12      4.38 o 
   2   8   9       63.02       51.73      8.33 o 
   3   8   9     2744.15     2517.96     40.29 o 
   4   8   9      136.06      134.91      7.38 o 
   5   8   9       63.64       45.96      5.33 o 
   6   8   9       26.37       18.99      4.84 o 
   7   8   9        9.24       11.82      4.07 o 
   8   8   9       10.23        9.30      3.84 o 
   9   8   9      218.63      229.86     21.62 o 
  10   8   9       23.35       20.87      6.92 o 
  11   8   9      143.64      140.04      7.66 o 
 -14   9   9      168.71      135.45      7.16 o 
 -13   9   9        0.41       -0.43      7.06 o 
 -12   9   9        4.02        4.48      7.42 o 
 -11   9   9     1157.90     1183.24     23.23 o 
 -10   9   9       36.48       49.64     11.42 o 
  -9   9   9       75.53       72.14      5.93 o 
  -8   9   9      186.06      162.03     10.22 o 
  -7   9   9      119.68      112.77      6.70 o 
  -6   9   9      423.17      395.82      9.76 o 
  -5   9   9       20.28       32.16      8.34 o 
  -4   9   9       99.85       86.61      6.38 o 
  -3   9   9      292.16      285.75     35.85 o 
  -2   9   9      206.61      205.32     10.79 o 
  -1   9   9        3.90        4.49      6.53 o 
   0   9   9        0.62       -1.87      6.39 o 
   1   9   9       53.88       38.21      4.73 o 
   2   9   9       39.37       44.35      7.02 o 
   3   9   9        5.81        5.37      5.41 o 
   4   9   9        3.17        8.12      5.09 o 
   5   9   9       33.46       33.42      7.74 o 
   6   9   9       48.34       42.12      4.95 o 
   7   9   9       75.26       78.75      5.35 o 
   8   9   9       41.97       37.93      4.32 o 
   9   9   9      190.09      223.85     17.04 o 
  10   9   9       96.86      103.19      6.65 o 
 -13  10   9        6.46        0.93      5.95 o 
 -12  10   9       28.41       35.43      7.64 o 
 -11  10   9       88.50      106.47     10.37 o 
 -10  10   9     1341.97     1523.59     59.52 o 
  -9  10   9      339.41      408.78      9.27 o 
  -8  10   9      117.98      114.86      6.75 o 
  -7  10   9      421.24      436.12     10.14 o 
  -6  10   9       41.25       38.23      7.78 o 
  -5  10   9        0.39       -1.21      5.46 o 
  -4  10   9        0.13        6.10      5.12 o 
  -3  10   9      858.29      837.50     66.63 o 
  -2  10   9       26.95       25.98      7.68 o 
  -1  10   9      108.47      114.96      9.48 o 
   0  10   9       34.74       37.80      5.71 o 
   1  10   9        5.44       -0.12      5.10 o 
   2  10   9        3.57        5.99      8.62 o 
   3  10   9       97.35       88.83      7.84 o 
   4  10   9       35.54       46.37     10.16 o 
   5  10   9      335.50      336.65      8.61 o 
   6  10   9      297.69      273.55      7.67 o 
   7  10   9        4.57        8.60      3.95 o 
   8  10   9       36.86       43.06      5.17 o 
   9  10   9       25.06       25.73      3.73 o 
 -12  11   9        2.01        3.55      5.60 o 
 -11  11   9      789.06      789.22     16.21 o 
 -10  11   9      162.47      176.62      5.53 o 
  -9  11   9        1.65        3.68      4.12 o 
  -8  11   9       29.58       28.78      5.02 o 
  -7  11   9      117.68      120.52     11.41 o 
  -6  11   9        0.69        2.18      5.34 o 
  -5  11   9       16.81       13.92      6.34 o 
  -4  11   9       10.79        4.13      5.25 o 
  -3  11   9      389.26      375.75     33.36 o 
  -2  11   9      447.47      442.70     14.62 o 
  -1  11   9      381.68      308.25      9.47 o 
   0  11   9       48.62       44.27      6.21 o 
   1  11   9        8.10        2.02      5.28 o 
   2  11   9       53.95       52.62      8.84 o 
   3  11   9      163.49      151.42     10.34 o 
   4  11   9      116.97      117.27      9.39 o 
   5  11   9       80.07       77.21      7.93 o 
   6  11   9        0.86        1.06      5.63 o 
   7  11   9       14.13       17.09      4.74 o 
   8  11   9       59.87       75.86      4.91 o 
 -11  12   9        6.24       12.50      5.75 o 
 -10  12   9       61.87       56.02      7.82 o 
  -9  12   9        4.60        5.03      3.61 o 
  -8  12   9       11.63       14.21      4.67 o 
  -7  12   9        1.43        3.32      4.33 o 
  -6  12   9        5.92        3.47      4.78 o 
  -5  12   9       59.67       60.12      5.74 o 
  -4  12   9        4.02       11.07      4.98 o 
  -3  12   9       52.59       55.37      5.63 o 
  -2  12   9       21.84       29.30      5.78 o 
  -1  12   9      515.97      452.81     24.26 o 
   0  12   9        0.32        1.16      4.70 o 
   1  12   9       79.42       69.83      5.76 o 
   2  12   9      346.91      332.85     13.23 o 
   3  12   9      257.74      240.69     10.93 o 
   4  12   9      114.25      120.40      8.69 o 
   5  12   9        1.32        0.22      6.05 o 
   6  12   9       55.51       75.48      6.16 o 
   7  12   9        8.46        6.97      4.14 o 
  -9  13   9       11.95       20.00      3.77 o 
  -8  13   9       53.13       49.52      3.51 o 
  -7  13   9       31.53       37.55      3.79 o 
  -6  13   9       70.16       61.14      5.26 o 
  -5  13   9      115.61      116.63      5.99 o 
  -4  13   9      216.43      195.70      7.02 o 
  -3  13   9        1.75        3.45      3.78 o 
  -2  13   9        9.68       12.36      4.86 o 
  -1  13   9        0.58       -0.07      4.46 o 
   0  13   9       23.63       18.17      4.65 o 
   1  13   9       61.58       45.83      7.91 o 
   2  13   9      321.85      347.98     11.50 o 
   3  13   9        1.96        8.64      6.24 o 
   4  13   9        7.57       12.61      5.01 o 
   5  13   9       51.97       55.69      5.20 o 
   6  13   9       17.76       18.44      4.34 o 
  -7  14   9       33.42       39.42      4.03 o 
  -6  14   9      137.27      144.05      6.26 o 
  -5  14   9        6.53        5.24      2.95 o 
  -4  14   9      663.65      631.96     18.70 o 
  -3  14   9        4.20        5.48      4.33 o 
  -2  14   9      168.61      187.03      8.38 o 
  -1  14   9        3.61        6.54      4.03 o 
   0  14   9       15.31       15.34      4.39 o 
   1  14   9       24.57       17.65      5.35 o 
   2  14   9      248.70      223.71      8.06 o 
   3  14   9      126.25      131.50      6.93 o 
   4  14   9       91.19       94.95      5.44 o 
   5  14   9        4.67        1.37      3.44 o 
  -5  15   9      271.26      285.28      6.66 o 
  -4  15   9       46.22       46.22      4.69 o 
  -3  15   9       21.10       24.93      2.92 o 
  -2  15   9       66.86       48.78      6.01 o 
  -1  15   9      267.15      296.09      7.73 o 
   0  15   9       22.54       27.67      4.27 o 
   1  15   9       30.52       38.88      4.14 o 
   2  15   9       78.78       71.12      4.37 o 
 -16   0  10       81.06      155.91      6.23 o 
 -15   0  10      105.53      112.27      7.01 o 
 -14   0  10       72.38       65.62      7.47 o 
 -13   0  10       58.44       48.09      7.39 o 
 -12   0  10       96.66      100.62      8.80 o 
 -11   0  10      721.59      634.62     16.41 o 
 -10   0  10     1753.35     1662.59     25.18 o 
  -9   0  10      860.51      800.31     17.77 o 
  -8   0  10      391.14      345.73     12.07 o 
  -7   0  10      157.94      169.98     16.44 o 
  -6   0  10      161.32      158.54     13.63 o 
  -5   0  10      533.50      563.66     22.88 o 
  -4   0  10      126.86      125.93     12.55 o 
  -3   0  10     3886.13     4137.24     49.01 o 
  -2   0  10     2486.80     2778.38     39.82 o 
  -1   0  10     2458.12     2632.16     37.89 o 
   0   0  10     1270.23     1196.69     19.01 o 
   1   0  10      419.09      410.58     12.34 o 
   2   0  10      312.51      267.62      7.45 o 
   3   0  10      683.69      733.36     52.55 o 
   4   0  10     2421.79     2183.13     28.01 o 
   5   0  10       14.24        9.63      3.68 o 
   6   0  10      793.65      678.95     20.74 o 
   7   0  10       21.72       11.79      5.37 o 
   8   0  10        7.68        6.26      5.88 o 
   9   0  10      127.83      102.32      7.42 o 
  10   0  10      123.59      109.38     11.56 o 
  11   0  10      880.40      988.38     21.05 o 
  12   0  10     1248.91     1273.43     20.54 o 
  13   0  10      101.26       93.54      5.82 o 
 -16   1  10       20.54       21.85      2.91 o 
 -15   1  10      217.72      204.22      5.91 o 
 -14   1  10      289.73      283.43      7.63 o 
 -13   1  10       21.81       21.55      4.93 o 
 -12   1  10       21.41       20.59      5.00 o 
 -11   1  10       62.09       63.68      5.71 o 
 -10   1  10     2190.99     1993.26     21.92 o 
  -9   1  10     1408.35     1349.16     29.78 o 
  -8   1  10        4.72        3.17      4.46 o 
  -7   1  10        6.83       14.82     10.77 o 
  -6   1  10       27.10       33.53      5.68 o 
  -5   1  10      207.24      214.51     14.44 o 
  -4   1  10       19.63       20.49      9.80 o 
  -3   1  10      530.20      539.28     19.46 o 
  -2   1  10     1335.32     1357.23     51.04 o 
  -1   1  10     4531.02     4730.03     35.78 o 
   0   1  10     2469.06     2516.71     25.80 o 
   1   1  10        0.71        5.95      4.36 o 
   2   1  10       45.93       37.87      4.11 o 
   3   1  10      255.33      267.14      6.00 o 
   4   1  10      174.27      165.46      6.97 o 
   5   1  10       41.96       65.20      3.10 o 
   6   1  10       63.96       54.46      4.40 o 
   7   1  10       69.07       30.80      4.15 o 
   8   1  10       14.21       18.56      4.11 o 
   9   1  10      176.16      158.86      5.77 o 
  10   1  10      346.61      364.88      7.43 o 
  11   1  10       16.17       16.44      5.26 o 
  12   1  10       20.00       28.77      4.78 o 
  13   1  10      666.54      878.18     14.04 o 
 -16   2  10      193.18      215.97     30.54 o 
 -15   2  10      161.80      175.96      8.77 o 
 -14   2  10       18.86       17.49      5.97 o 
 -13   2  10        1.45        2.24      4.51 o 
 -12   2  10       26.53       17.86      4.92 o 
 -11   2  10       66.81       51.56      5.26 o 
 -10   2  10      148.53      142.72      6.71 o 
  -9   2  10      410.61      371.02      9.27 o 
  -8   2  10       83.92       77.76      9.74 o 
  -7   2  10       66.77       62.94      9.57 o 
  -6   2  10       60.89       61.32      7.44 o 
  -5   2  10       34.71       34.47      6.23 o 
  -4   2  10      427.86      482.71     19.53 o 
  -3   2  10      513.95      554.61     14.20 o 
  -2   2  10      123.93      179.52      9.24 o 
  -1   2  10      150.92      138.14      6.89 o 
   0   2  10       68.47       55.87      5.40 o 
   1   2  10       27.91       17.08      6.48 o 
   2   2  10      110.97      107.35      6.13 o 
   3   2  10      151.72      146.21      9.68 o 
   4   2  10      132.48      150.93      4.68 o 
   5   2  10        0.02        1.31      2.75 o 
   6   2  10      427.69      367.99      8.29 o 
   7   2  10      543.02      499.24      9.75 o 
   8   2  10      218.13      171.56      6.79 o 
   9   2  10        0.70        2.95      4.23 o 
  10   2  10       43.65       42.19      5.26 o 
  11   2  10      351.35      401.13      9.71 o 
  12   2  10      686.67      764.96     17.32 o 
  13   2  10       78.50       92.68      7.00 o 
 -16   3  10       45.97       37.95      3.56 o 
 -15   3  10        5.04        5.67      6.52 o 
 -14   3  10       32.56       33.69      4.28 o 
 -13   3  10       13.31       14.27      4.48 o 
 -12   3  10      355.24      321.48      9.93 o 
 -11   3  10     1640.53     1545.91     77.91 o 
 -10   3  10        5.39        0.83      4.66 o 
  -9   3  10     4158.93     3785.52    146.80 o 
  -8   3  10      342.97      331.07      9.92 o 
  -7   3  10      247.03      233.19     23.86 o 
  -6   3  10     1103.01     1167.40     35.65 o 
  -5   3  10     3423.08     3499.81     79.45 o 
  -4   3  10       79.71       77.63      7.27 o 
  -3   3  10       39.32       34.07      5.90 o 
  -2   3  10      120.41      125.71     13.74 o 
  -1   3  10      693.29      712.05     11.96 o 
   0   3  10      244.52      226.34     10.32 o 
   1   3  10        0.02        3.97      7.33 o 
   2   3  10       37.55       35.16      5.85 o 
   3   3  10       34.77       19.97      5.55 o 
   4   3  10      956.36      904.85     21.71 o 
   5   3  10      446.29      448.77      6.90 o 
   6   3  10      521.53      476.07      7.79 o 
   7   3  10       28.17       22.39      4.58 o 
   8   3  10       96.07       67.02      6.94 o 
   9   3  10        9.69        4.68      4.97 o 
  10   3  10        4.47       -0.02      6.17 o 
  11   3  10        3.25        7.75      8.42 o 
  12   3  10      255.36      311.65     12.45 o 
  13   3  10      137.11      187.01      8.17 o 
 -16   4  10       78.19      102.10      8.73 o 
 -15   4  10       31.42       33.53      8.10 o 
 -14   4  10       47.76       32.28      5.27 o 
 -13   4  10       51.55       43.39      7.21 o 
 -12   4  10        2.66       -3.92      6.86 o 
 -11   4  10      222.50      196.96     10.54 o 
 -10   4  10        1.51        8.88      6.85 o 
  -9   4  10      852.61      721.32     17.52 o 
  -8   4  10      171.34      159.89     14.03 o 
  -7   4  10      133.76      123.95     13.74 o 
  -6   4  10      245.74      242.39     17.45 o 
  -5   4  10       26.20       40.06      8.60 o 
  -4   4  10      258.53      217.59     12.30 o 
  -3   4  10       44.31       92.29     26.83 o 
  -2   4  10       31.07       44.33     12.37 o 
  -1   4  10       97.15      110.45      8.57 o 
   0   4  10       18.68       27.27      7.81 o 
   1   4  10      468.52      494.74     15.21 o 
   2   4  10       41.40       37.52      5.23 o 
   3   4  10       95.90       88.25      4.57 o 
   4   4  10      169.82      165.11      5.67 o 
   5   4  10     1514.46     1449.36     13.83 o 
   6   4  10     1650.47     1472.66     31.02 o 
   7   4  10        0.29       -1.68      5.88 o 
   8   4  10      105.35      106.27      7.78 o 
   9   4  10      389.19      355.10     17.63 o 
  10   4  10      225.18      213.54     13.51 o 
  11   4  10        0.35        4.86      7.60 o 
  12   4  10       30.99       27.66      6.69 o 
  13   4  10       81.70       84.72      5.55 o 
 -15   5  10      198.74      209.91     31.47 o 
 -14   5  10      207.56      197.33     30.50 o 
 -13   5  10       35.25       35.77      6.38 o 
 -12   5  10       24.58       18.65      7.76 o 
 -11   5  10      738.31      687.24     13.19 o 
 -10   5  10       12.02       21.42      7.06 o 
  -9   5  10     2501.10     2383.36     30.11 o 
  -8   5  10      134.95      121.76     24.28 o 
  -7   5  10        0.24        0.00      3.46 o 
  -6   5  10     1232.72     1205.74     39.51 o 
  -5   5  10     1679.72     1686.09     21.31 o 
  -4   5  10        8.42       18.27      9.96 o 
  -3   5  10      348.62      359.91     14.15 o 
  -2   5  10        1.24        8.61      9.24 o 
  -1   5  10       31.21       34.29     13.36 o 
   0   5  10      223.01      220.16     20.22 o 
   1   5  10        8.84       -7.76     14.39 o 
   2   5  10        7.77        5.80      3.97 o 
   3   5  10      354.89      344.74     10.10 o 
   4   5  10      178.31      168.18      5.89 o 
   5   5  10       11.91        5.69      5.28 o 
   6   5  10       71.05       56.86      6.37 o 
   7   5  10        5.14       -0.41      5.25 o 
   8   5  10      124.15       95.85      7.28 o 
   9   5  10      319.59      277.63      9.57 o 
  10   5  10      255.46      222.10     13.56 o 
  11   5  10       16.37       21.92      8.18 o 
  12   5  10        6.10        7.21      5.75 o 
 -15   6  10        0.09        2.51      3.18 o 
 -14   6  10       87.22       85.04     20.14 o 
 -13   6  10      307.00      318.73     22.91 o 
 -12   6  10       78.40       82.04      6.52 o 
 -11   6  10      288.12      272.61      9.10 o 
 -10   6  10       45.42       54.13      6.27 o 
  -9   6  10      775.68      838.12     22.94 o 
  -8   6  10      294.54      290.17      8.33 o 
  -7   6  10      129.25      115.09      5.24 o 
  -6   6  10       27.75       21.98      4.13 o 
  -5   6  10        1.41        1.47      5.59 o 
  -4   6  10      445.61      421.57     12.63 o 
  -3   6  10       44.50       40.34      6.59 o 
  -2   6  10       90.20       81.81      7.59 o 
  -1   6  10     1233.80     1173.42     17.81 o 
   0   6  10      592.78      597.67     13.51 o 
   1   6  10      510.94      508.73      8.22 o 
   2   6  10       53.11       53.84      4.40 o 
   3   6  10      175.86      158.52      5.57 o 
   4   6  10      290.40      284.19      6.82 o 
   5   6  10     1044.32      921.83     14.58 o 
   6   6  10       15.18       17.97      5.56 o 
   7   6  10       16.33       10.96      4.88 o 
   8   6  10        6.25        3.25      5.23 o 
   9   6  10       96.34       83.51     10.70 o 
  10   6  10        6.28        5.08      8.40 o 
  11   6  10        8.50        0.05      6.66 o 
  12   6  10       23.04       22.60      6.08 o 
 -15   7  10        3.42        8.90      5.46 o 
 -14   7  10        0.98       -0.54      3.52 o 
 -13   7  10       28.11       25.46      6.21 o 
 -12   7  10      273.91      278.59     15.83 o 
 -11   7  10      273.90      318.70      9.10 o 
 -10   7  10        2.40       -0.19      5.22 o 
  -9   7  10      510.48      581.17      9.72 o 
  -8   7  10      143.70      134.23      5.35 o 
  -7   7  10       38.97       28.57      5.70 o 
  -6   7  10      214.32      210.80     25.01 o 
  -5   7  10     2216.31     2298.14    241.83 o 
  -4   7  10        4.47        3.75      6.38 o 
  -3   7  10      223.32      205.01      9.50 o 
  -2   7  10      160.65      140.54      9.79 o 
  -1   7  10      959.55      864.31     17.90 o 
   0   7  10      216.04      200.20     10.46 o 
   1   7  10      278.86      293.79      8.34 o 
   2   7  10      116.20       92.89     15.24 o 
   3   7  10     1255.01     1140.90     15.37 o 
   4   7  10     1492.93     1493.42     52.48 o 
   5   7  10        7.87        2.18      4.42 o 
   6   7  10      268.22      258.14      6.28 o 
   7   7  10       55.59       46.02      5.67 o 
   8   7  10        1.75        2.93      8.30 o 
   9   7  10       89.83       78.87      9.41 o 
  10   7  10      113.75       87.15      8.63 o 
  11   7  10       10.58       12.72      5.90 o 
 -14   8  10        5.23        2.28      5.70 o 
 -13   8  10      105.98      102.73      8.47 o 
 -12   8  10      172.33      190.06     11.99 o 
 -11   8  10     1022.97     1047.28     22.96 o 
 -10   8  10        0.05        5.24      9.15 o 
  -9   8  10       65.29      101.53      6.81 o 
  -8   8  10        1.32        5.29      4.81 o 
  -7   8  10       47.72       42.79      5.19 o 
  -6   8  10        0.12       -2.28      4.52 o 
  -5   8  10       13.17        8.63      5.28 o 
  -4   8  10      258.75      258.47     11.65 o 
  -3   8  10      972.91      994.43     19.83 o 
  -2   8  10       14.54       17.44      6.64 o 
  -1   8  10        3.94        5.34      5.55 o 
   0   8  10      150.54      145.82      9.72 o 
   1   8  10     1065.61     1028.68     16.13 o 
   2   8  10      837.00      759.29     13.27 o 
   3   8  10      170.57      162.00      8.02 o 
   4   8  10      792.03      767.95     12.86 o 
   5   8  10      922.73      888.50     38.97 o 
   6   8  10      275.74      327.93     18.46 o 
   7   8  10      223.48      250.59     21.74 o 
   8   8  10        4.37        4.80      6.62 o 
   9   8  10       46.81       39.31      7.16 o 
  10   8  10        0.26       -1.31      5.79 o 
 -13   9  10       41.59       40.93      7.10 o 
 -12   9  10       36.25       32.96      7.41 o 
 -11   9  10      898.97      944.95     20.23 o 
 -10   9  10      191.13      222.59      6.82 o 
  -9   9  10     2172.44     2220.24     19.22 o 
  -8   9  10      793.36      790.59     12.68 o 
  -7   9  10       67.22       70.73      5.88 o 
  -6   9  10      147.57      142.97      9.68 o 
  -5   9  10      154.76      165.07     14.03 o 
  -4   9  10      124.77      111.59     12.94 o 
  -3   9  10      395.38      352.98     13.43 o 
  -2   9  10        1.40       -1.09      6.00 o 
  -1   9  10      183.74      181.08      9.99 o 
   0   9  10       93.33       72.17      8.37 o 
   1   9  10        0.38       -0.93      5.10 o 
   2   9  10       23.32       16.62      5.75 o 
   3   9  10      153.49      140.23      7.52 o 
   4   9  10      305.72      296.31     10.61 o 
   5   9  10       52.41       43.16      5.07 o 
   6   9  10        0.03       -0.31      4.29 o 
   7   9  10       37.11       34.74      4.27 o 
   8   9  10       24.93       31.61      3.57 o 
   9   9  10      157.09      171.98      8.60 o 
 -13  10  10       57.64       51.73      5.28 o 
 -12  10  10        0.04       -6.67      6.67 o 
 -11  10  10      318.68      308.39     12.55 o 
 -10  10  10      375.93      405.76     11.96 o 
  -9  10  10       46.90       53.77      5.24 o 
  -8  10  10      661.52      721.27     13.22 o 
  -7  10  10        6.06        7.05      5.23 o 
  -6  10  10       73.34       66.88      6.32 o 
  -5  10  10      289.17      299.80     19.31 o 
  -4  10  10      591.19      579.22     43.42 o 
  -3  10  10       55.75       51.71      7.99 o 
  -2  10  10      221.85      193.79     10.83 o 
  -1  10  10       84.20       65.07      8.57 o 
   0  10  10      228.92      168.65      7.56 o 
   1  10  10      192.85      149.28      7.25 o 
   2  10  10        7.96        3.96      7.29 o 
   3  10  10      475.97      461.82     14.21 o 
   4  10  10       20.41       16.66      4.77 o 
   5  10  10       43.15       45.50      4.94 o 
   6  10  10        1.39        4.88      3.89 o 
   7  10  10        1.83        0.16      3.38 o 
   8  10  10       29.18       26.14      3.64 o 
 -11  11  10      119.52      127.52      8.46 o 
 -10  11  10      393.74      447.86      7.95 o 
  -9  11  10      385.25      406.17      7.87 o 
  -8  11  10      170.92      185.66      7.48 o 
  -7  11  10        1.69       -3.26      4.56 o 
  -6  11  10        0.31        0.72      4.89 o 
  -5  11  10      372.79      380.78     37.41 o 
  -4  11  10      151.98      152.28     10.39 o 
  -3  11  10       44.43       50.33      8.48 o 
  -2  11  10     2417.28     2248.82     28.89 o 
  -1  11  10        0.34        0.50      5.13 o 
   0  11  10      230.12      194.05      7.99 o 
   1  11  10       14.92        9.48      5.19 o 
   2  11  10       26.52       24.17      7.50 o 
   3  11  10       52.34       48.21      8.11 o 
   4  11  10       84.37       73.28      7.63 o 
   5  11  10       14.66       11.95      5.73 o 
   6  11  10        0.46        3.33      4.31 o 
   7  11  10       42.94       51.03      4.49 o 
 -10  12  10      148.28      165.11      8.05 o 
  -9  12  10       97.42      106.24      4.81 o 
  -8  12  10      163.94      170.39      5.71 o 
  -7  12  10       10.24       13.48      4.52 o 
  -6  12  10        0.04       -1.07      4.88 o 
  -5  12  10        4.16        0.08      4.79 o 
  -4  12  10        2.81        0.92      4.70 o 
  -3  12  10       49.40       34.91      5.70 o 
  -2  12  10       13.91       15.48      5.11 o 
  -1  12  10       35.30       23.94      5.42 o 
   0  12  10      164.86      159.30      6.87 o 
   1  12  10       24.05       20.73      4.55 o 
   2  12  10        0.05        2.00      6.85 o 
   3  12  10       73.06       91.25      7.81 o 
   4  12  10       40.66       54.94      6.60 o 
   5  12  10        3.09        2.98      4.83 o 
   6  12  10      186.07      194.92      6.72 o 
   7  12  10       11.79       21.65      3.22 o 
  -8  13  10       63.20       62.38      3.79 o 
  -7  13  10       13.44       10.38      3.09 o 
  -6  13  10       24.50       27.59      3.51 o 
  -5  13  10        2.44       -1.44      3.38 o 
  -4  13  10        0.15        1.36      4.21 o 
  -3  13  10      120.96      115.25     11.93 o 
  -2  13  10        3.82        2.35      4.17 o 
  -1  13  10      217.86      184.81      6.57 o 
   0  13  10       25.34       23.29      4.54 o 
   1  13  10        0.02        1.51      6.46 o 
   2  13  10       53.60       61.80      6.60 o 
   3  13  10       32.30       23.09      5.84 o 
   4  13  10        2.20        1.26      4.53 o 
   5  13  10      113.32      128.51      5.86 o 
  -7  14  10        0.05       -0.17      3.15 o 
  -6  14  10       14.41       11.31      3.25 o 
  -5  14  10        0.12        2.85      3.57 o 
  -4  14  10      422.75      415.57      7.23 o 
  -3  14  10        3.95        4.95      3.89 o 
  -2  14  10       35.63       27.34      3.98 o 
  -1  14  10      169.18      188.67      6.45 o 
   0  14  10        0.00        3.77      4.60 o 
   1  14  10        1.23        0.27      4.17 o 
   2  14  10      291.06      324.96      8.42 o 
   3  14  10        0.59       -3.05      3.59 o 
   4  14  10        9.54        7.16      2.98 o 
 -16   1  11      153.62      172.46     23.80 o 
 -15   1  11       68.18       98.65      4.48 o 
 -14   1  11      132.30      149.96     12.72 o 
 -13   1  11        4.14        4.55      4.63 o 
 -12   1  11      489.22      471.49     10.13 o 
 -11   1  11       38.74       34.92      5.29 o 
 -10   1  11        7.91        3.12      5.01 o 
  -9   1  11     3305.62     3104.94     67.55 o 
  -8   1  11      202.51      200.26     11.93 o 
  -7   1  11       75.78       82.21      5.93 o 
  -6   1  11       46.28       45.52     14.27 o 
  -5   1  11       16.16       13.74      7.65 o 
  -4   1  11      678.27      684.20     16.42 o 
  -3   1  11     1856.83     2079.02     26.51 o 
  -2   1  11      223.51      258.65     11.34 o 
  -1   1  11      102.62       58.16      6.90 o 
   0   1  11      501.59      503.26     12.84 o 
   1   1  11      350.15      384.22     12.99 o 
   2   1  11        9.12        5.64      7.53 o 
   3   1  11       46.54       53.11      3.22 o 
   4   1  11        0.46       -0.44      2.19 o 
   5   1  11      198.27      182.78      3.48 o 
   6   1  11       37.80       53.98      4.49 o 
   7   1  11      163.97      127.10      5.27 o 
   8   1  11      211.51      207.56      6.15 o 
   9   1  11      106.82      101.90      5.12 o 
  10   1  11      502.91      530.11     11.48 o 
  11   1  11      767.11      808.13     12.15 o 
  12   1  11     1045.54     1183.70     33.10 o 
 -16   2  11       28.33       49.81      8.61 o 
 -15   2  11        2.04        1.08      3.70 o 
 -14   2  11       15.59        9.49      4.95 o 
 -13   2  11       12.38        4.52      4.36 o 
 -12   2  11      637.60      580.51     21.84 o 
 -11   2  11      764.40      683.26     11.88 o 
 -10   2  11      484.70      487.10     20.85 o 
  -9   2  11    11259.07    10057.30    290.26 o 
  -8   2  11      747.73      676.86     23.02 o 
  -7   2  11       28.86       30.88      3.45 o 
  -6   2  11      135.34      146.27     25.87 o 
  -5   2  11       46.58       30.28      6.88 o 
  -4   2  11      992.92     1042.32     20.15 o 
  -3   2  11      176.45      143.09     11.84 o 
  -2   2  11     3729.80     3733.12     79.34 o 
  -1   2  11      947.42      973.60     17.59 o 
   0   2  11        4.62        3.99      7.87 o 
   1   2  11      185.08      175.60     10.32 o 
   2   2  11      283.87      293.47     13.27 o 
   3   2  11       57.26      289.70     72.83 o 
   4   2  11       45.51       46.56      3.24 o 
   5   2  11       84.56       68.22      3.56 o 
   6   2  11       51.02       66.70      5.39 o 
   7   2  11     1973.91     1564.31     20.06 o 
   8   2  11      148.70      131.59      6.60 o 
   9   2  11       53.91       55.33      6.76 o 
  10   2  11      112.64      115.16     10.59 o 
  11   2  11      333.03      376.78     13.69 o 
  12   2  11        0.22       -2.90      5.43 o 
 -16   3  11      428.91      457.12     58.29 o 
 -15   3  11       43.07       56.93     11.21 o 
 -14   3  11       28.36       37.70      3.94 o 
 -13   3  11       70.47       69.94      8.54 o 
 -12   3  11       74.44       79.66      5.67 o 
 -11   3  11        1.38        3.85      4.56 o 
 -10   3  11      998.53      949.69     35.68 o 
  -9   3  11      432.59      415.02     17.58 o 
  -8   3  11        0.39        2.68      3.49 o 
  -7   3  11       85.02       94.94      4.41 o 
  -6   3  11       30.47       34.24      3.76 o 
  -5   3  11       98.46      107.60     11.35 o 
  -4   3  11      233.76      243.46     10.52 o 
  -3   3  11      356.20      317.58     12.13 o 
  -2   3  11        8.19        7.58     10.29 o 
  -1   3  11      232.38      223.33     17.46 o 
   0   3  11       72.92       74.01      9.03 o 
   1   3  11      520.38      535.53     24.74 o 
   2   3  11      332.90      331.03      6.65 o 
   3   3  11       20.30       18.12      2.86 o 
   4   3  11       39.07       41.26      2.90 o 
   5   3  11       50.61       50.54      3.26 o 
   6   3  11      435.00      367.96      8.06 o 
   7   3  11      205.72      204.81     10.22 o 
   8   3  11      230.85      236.09      9.26 o 
   9   3  11       27.84       32.01      6.42 o 
  10   3  11       24.57       16.33      8.57 o 
  11   3  11       61.68       62.94      9.01 o 
  12   3  11      276.62      341.75     10.37 o 
 -15   4  11       35.09       22.58      5.45 o 
 -14   4  11        3.08        2.85      4.59 o 
 -13   4  11        8.93        3.74      5.21 o 
 -12   4  11        2.64       -2.47      6.68 o 
 -11   4  11      207.08      172.93     10.58 o 
 -10   4  11     1238.25     1185.02     63.90 o 
  -9   4  11      582.98      550.70     53.48 o 
  -8   4  11       51.12       43.74      3.89 o 
  -7   4  11       47.42       51.68      5.73 o 
  -6   4  11      315.79      349.57      9.28 o 
  -5   4  11      452.14      421.22     10.67 o 
  -4   4  11      249.58      221.59      8.57 o 
  -3   4  11        0.84       37.35     14.06 o 
  -2   4  11      373.68      387.69     20.04 o 
  -1   4  11     2043.17     2209.31     44.61 o 
   0   4  11        0.99       -1.79      5.93 o 
   1   4  11        9.25        5.44      3.37 o 
   2   4  11       22.23       26.39      2.94 o 
   3   4  11      498.41      455.98      6.45 o 
   4   4  11     3716.27     3454.66     31.31 o 
   5   4  11     1160.43     1078.72     10.51 o 
   6   4  11        1.19        3.87      3.93 o 
   7   4  11      159.52      127.32      7.64 o 
   8   4  11        0.03       -2.38      5.45 o 
   9   4  11       36.82       34.36     10.24 o 
  10   4  11       80.06       63.53     10.46 o 
  11   4  11       60.59       80.47      8.14 o 
  12   4  11       15.73       11.07      5.74 o 
 -15   5  11       46.21       59.87     16.38 o 
 -14   5  11       32.70       32.59      4.63 o 
 -13   5  11       64.80       58.99      5.77 o 
 -12   5  11       36.65       36.08      5.98 o 
 -11   5  11       15.13        9.35      5.98 o 
 -10   5  11        2.90        2.82      5.60 o 
  -9   5  11      200.82      246.78      8.10 o 
  -8   5  11       17.41       15.99      4.00 o 
  -7   5  11      217.51      215.29     10.48 o 
  -6   5  11      268.12      256.45      7.51 o 
  -5   5  11      140.63      156.02     13.44 o 
  -4   5  11       41.08       36.64      4.73 o 
  -3   5  11       16.91       18.66      6.34 o 
  -2   5  11       35.47       31.08      6.30 o 
  -1   5  11      260.76      233.17      5.94 o 
   0   5  11       44.08       37.21      3.41 o 
   1   5  11      225.22      226.48      5.05 o 
   2   5  11      726.13      713.34      8.94 o 
   3   5  11      549.63      490.51     10.38 o 
   4   5  11     1325.45     1202.32     16.48 o 
   5   5  11       47.65       40.55      5.36 o 
   6   5  11       26.02       35.90      4.52 o 
   7   5  11      591.72      528.44     11.96 o 
   8   5  11        0.96       -5.96      8.91 o 
   9   5  11       39.40       36.11      8.68 o 
  10   5  11       50.44       47.47      8.34 o 
  11   5  11      127.51      193.97     10.39 o 
  12   5  11      281.31      403.35      9.91 o 
 -15   6  11      220.72      220.52      8.30 o 
 -14   6  11       28.63       26.53      4.12 o 
 -13   6  11       31.13       25.81      4.86 o 
 -12   6  11       18.11       17.61      6.89 o 
 -11   6  11       30.07       22.06      5.54 o 
 -10   6  11     2140.82     2101.90     55.59 o 
  -9   6  11     3174.44     3558.43     40.88 o 
  -8   6  11      715.98      792.25     28.32 o 
  -7   6  11       71.81       67.60      4.70 o 
  -6   6  11      162.04      160.45      5.60 o 
  -5   6  11      597.86      555.33     14.17 o 
  -4   6  11      247.60      243.60     10.29 o 
  -3   6  11      372.51      350.99     12.19 o 
  -2   6  11      915.30      860.68     18.35 o 
  -1   6  11      469.91      438.04      9.62 o 
   0   6  11        5.71        9.46      5.87 o 
   1   6  11      678.67      647.69     10.45 o 
   2   6  11      695.76      658.94      7.87 o 
   3   6  11     5796.32     5893.79     29.90 o 
   4   6  11      661.17      628.35     18.92 o 
   5   6  11      518.86      470.87     16.76 o 
   6   6  11      174.99      168.53      7.67 o 
   7   6  11     1667.17     1507.85     21.01 o 
   8   6  11        1.45        0.32      8.28 o 
   9   6  11        1.99        0.62      7.82 o 
  10   6  11      222.64      248.25     11.53 o 
  11   6  11      161.39      198.39      8.92 o 
 -14   7  11        4.88        4.21      3.04 o 
 -13   7  11      386.80      414.50     30.71 o 
 -12   7  11      200.72      210.91      7.32 o 
 -11   7  11       93.81       94.54      8.80 o 
 -10   7  11       74.63       82.52      6.41 o 
  -9   7  11      114.10      143.22      5.36 o 
  -8   7  11        6.96        5.22      3.82 o 
  -7   7  11      240.51      242.06     12.88 o 
  -6   7  11        3.42       -1.80      4.61 o 
  -5   7  11       40.86       41.16      7.75 o 
  -4   7  11        1.70        2.55      6.88 o 
  -3   7  11      110.61      101.62      8.92 o 
  -2   7  11       40.16       40.71      7.69 o 
  -1   7  11       17.54       19.48      7.00 o 
   0   7  11       38.77       35.20      7.08 o 
   1   7  11      594.24      546.48     10.93 o 
   2   7  11       13.76       13.72      5.32 o 
   3   7  11     4692.99     4547.31    106.28 o 
   4   7  11      212.87      201.24     12.07 o 
   5   7  11       10.76        7.90      4.04 o 
   6   7  11       50.81       35.96      8.93 o 
   7   7  11       86.27       96.33      9.47 o 
   8   7  11       12.63       28.33      9.16 o 
   9   7  11        3.21       -1.30      7.37 o 
  10   7  11       40.88       42.85      7.78 o 
 -14   8  11       45.71       35.33      5.53 o 
 -13   8  11        5.70        6.78      6.28 o 
 -12   8  11        6.83        6.93      7.90 o 
 -11   8  11      876.92      908.61     20.20 o 
 -10   8  11       45.36       63.81      4.90 o 
  -9   8  11       95.01       89.12      5.91 o 
  -8   8  11       76.40       84.30      5.92 o 
  -7   8  11      136.11      131.19     17.12 o 
  -6   8  11      332.38      331.83     18.60 o 
  -5   8  11       96.53       98.75      8.04 o 
  -4   8  11        0.64        2.31      5.88 o 
  -3   8  11      391.69      388.85     13.61 o 
  -2   8  11      190.69      185.18     10.46 o 
  -1   8  11       24.48       24.17      7.10 o 
   0   8  11        0.37        5.43      6.66 o 
   1   8  11      541.66      484.83      8.57 o 
   2   8  11      193.73      172.17      7.76 o 
   3   8  11       33.31       27.93      5.92 o 
   4   8  11      925.49      937.91     16.85 o 
   5   8  11      335.33      302.19      8.19 o 
   6   8  11      282.65      272.60     11.75 o 
   7   8  11       14.51       16.83      4.08 o 
   8   8  11        2.99        4.20      6.70 o 
   9   8  11      103.75      104.94      7.94 o 
  10   8  11        1.25        3.41      4.62 o 
 -13   9  11        4.95        3.43      4.82 o 
 -12   9  11        0.08        4.95      6.45 o 
 -11   9  11       92.92       73.70      8.55 o 
 -10   9  11      114.34      143.08      5.74 o 
  -9   9  11     1813.04     1879.04     45.89 o 
  -8   9  11      141.94      142.64      9.08 o 
  -7   9  11       17.59       24.93      6.64 o 
  -6   9  11      316.57      345.76     25.31 o 
  -5   9  11      319.85      263.76     11.17 o 
  -4   9  11       96.75       74.20      7.81 o 
  -3   9  11      171.46      135.17      9.73 o 
  -2   9  11      101.08      105.44      9.00 o 
  -1   9  11       19.89       11.99      6.95 o 
   0   9  11      157.28      142.74      7.16 o 
   1   9  11      163.92      166.45      7.10 o 
   2   9  11       41.54       35.60      5.68 o 
   3   9  11      278.66      250.65      8.53 o 
   4   9  11      408.10      378.96      9.27 o 
   5   9  11      295.57      275.50      7.68 o 
   6   9  11      248.37      254.73     13.22 o 
   7   9  11       78.48       70.26      3.25 o 
   8   9  11        0.36        2.68      5.64 o 
   9   9  11      136.01      147.29      7.00 o 
 -12  10  11      131.83      119.97      7.09 o 
 -11  10  11       71.71       86.10      7.80 o 
 -10  10  11       14.52       18.80      3.73 o 
  -9  10  11     1481.78     1604.55     14.80 o 
  -8  10  11      272.92      310.46      7.98 o 
  -7  10  11        5.07        9.88      4.54 o 
  -6  10  11        7.63       10.41      4.47 o 
  -5  10  11      126.91      106.62      9.48 o 
  -4  10  11        4.28       -0.80      7.03 o 
  -3  10  11        0.74       -4.31      7.34 o 
  -2  10  11      282.69      239.24     11.17 o 
  -1  10  11      239.92      195.92     10.45 o 
   0  10  11       40.32       40.05      7.01 o 
   1  10  11       63.36       63.92      5.89 o 
   2  10  11       66.92       51.72      8.47 o 
   3  10  11        1.39       -0.41      6.02 o 
   4  10  11       39.77       37.76      6.48 o 
   5  10  11      116.33      101.58      6.83 o 
   6  10  11        0.21        3.94      4.12 o 
   7  10  11      511.84      591.41     18.14 o 
 -11  11  11        1.97        2.70      4.59 o 
 -10  11  11        5.77        5.16      3.78 o 
  -9  11  11       40.21       42.18      4.58 o 
  -8  11  11      378.38      434.83      9.82 o 
  -7  11  11        0.10        0.16      4.41 o 
  -6  11  11        1.98        0.01      4.60 o 
  -5  11  11       83.98       72.25      7.77 o 
  -4  11  11       13.89       10.21      6.01 o 
  -3  11  11       93.15       72.11      8.33 o 
  -2  11  11       83.09       68.76      8.82 o 
  -1  11  11      280.26      260.93     12.35 o 
   0  11  11       47.10       53.33      5.87 o 
   1  11  11       62.93       58.59      5.35 o 
   2  11  11      305.81      316.02     12.17 o 
   3  11  11       36.61       21.97      6.16 o 
   4  11  11        6.35        2.64      5.01 o 
   5  11  11        5.55        3.18      4.65 o 
   6  11  11       55.31       54.03      4.45 o 
  -9  12  11       13.11       17.01      3.06 o 
  -8  12  11      259.24      293.76      7.75 o 
  -7  12  11       25.16       29.47      4.17 o 
  -6  12  11       47.44       50.02      6.51 o 
  -5  12  11        5.75        1.14      6.03 o 
  -4  12  11       15.27       11.85      4.59 o 
  -3  12  11        1.60        0.76      5.04 o 
  -2  12  11      297.88      245.13     11.17 o 
  -1  12  11      598.04      635.00     12.16 o 
   0  12  11      110.05      115.90      7.34 o 
   1  12  11      148.97      141.78      8.82 o 
   2  12  11       32.34       25.33      7.02 o 
   3  12  11        7.18       10.08      5.53 o 
   4  12  11       30.66       45.61      5.56 o 
   5  12  11        0.81       -1.23      3.99 o 
   6  12  11      130.54      157.54      5.14 o 
  -8  13  11      207.04      215.88      5.63 o 
  -7  13  11       21.35       27.66      4.25 o 
  -6  13  11       22.99       18.86      3.95 o 
  -5  13  11       99.69       98.01      4.81 o 
  -4  13  11        0.51       -1.55      4.10 o 
  -3  13  11      170.81      160.39      5.93 o 
  -2  13  11        9.89        9.96      4.12 o 
  -1  13  11        0.11        7.65      4.03 o 
   0  13  11        0.38       -3.08      4.21 o 
   1  13  11       60.45       52.86      6.09 o 
   2  13  11       24.05       21.71      5.39 o 
   3  13  11        6.74        2.52      3.90 o 
   4  13  11        1.58        5.11      3.73 o 
  -6  14  11        0.01       -2.02      3.59 o 
  -5  14  11      858.78      896.58     47.95 o 
  -4  14  11       11.01       13.43      3.18 o 
  -3  14  11        0.03        1.60      3.10 o 
  -2  14  11        0.67        0.30      2.88 o 
  -1  14  11       24.16       27.21      5.30 o 
   0  14  11        4.46        6.71      4.62 o 
   1  14  11        3.32        6.22      4.21 o 
   2  14  11        0.09        1.95      3.13 o 
 -16   0  12      885.49      794.38     12.69 o 
 -15   0  12        0.64        3.08      4.46 o 
 -14   0  12        8.39        5.33      5.73 o 
 -13   0  12      111.71      100.48      8.38 o 
 -12   0  12      220.88      235.88     11.01 o 
 -11   0  12      116.03      105.51      8.83 o 
 -10   0  12      372.60      337.07     12.96 o 
  -9   0  12     3146.61     2870.02     33.91 o 
  -8   0  12      201.99      169.44     10.73 o 
  -7   0  12       10.52        8.13      7.66 o 
  -6   0  12      387.62      386.47     13.09 o 
  -5   0  12      280.86      278.20      7.15 o 
  -4   0  12       50.40       51.25      6.24 o 
  -3   0  12      450.23      524.45     21.25 o 
  -2   0  12       48.04       30.53     11.50 o 
  -1   0  12      643.22      610.35     21.80 o 
   0   0  12     3007.80     2939.08     81.74 o 
   1   0  12      740.54      621.07     33.24 o 
   2   0  12        0.43        4.83      3.10 o 
   3   0  12       18.39       27.32      3.57 o 
   4   0  12      834.00      772.94     12.67 o 
   5   0  12      845.09      759.99     31.82 o 
   6   0  12      662.51      606.65     12.74 o 
   7   0  12       23.00       13.91      5.77 o 
   8   0  12      330.34      261.95      8.99 o 
   9   0  12        0.49        4.49      5.44 o 
  10   0  12      426.61      464.47     14.01 o 
  11   0  12      787.60     1006.83     16.28 o 
 -16   1  12       29.98       33.95      5.17 o 
 -15   1  12      121.60      135.66      4.66 o 
 -14   1  12       55.43       48.41      4.51 o 
 -13   1  12       30.00       25.22      4.78 o 
 -12   1  12        6.16        1.52      4.65 o 
 -11   1  12        1.86        0.70      4.81 o 
 -10   1  12      353.06      301.98      8.98 o 
  -9   1  12        0.00        4.24      5.13 o 
  -8   1  12       58.25       42.91      5.82 o 
  -7   1  12       27.70       25.25      3.77 o 
  -6   1  12       60.23       63.29      4.16 o 
  -5   1  12        0.00        2.08      3.23 o 
  -4   1  12      471.72      465.80     10.40 o 
  -3   1  12      356.79      333.54     21.83 o 
  -2   1  12       52.16       50.74      8.78 o 
  -1   1  12     3202.11     3389.35     33.14 o 
   0   1  12       51.82       34.53      2.76 o 
   1   1  12       12.26       17.32      2.56 o 
   2   1  12      240.02      226.73      4.33 o 
   3   1  12       35.64       28.50      2.80 o 
   4   1  12       55.25       49.33      3.21 o 
   5   1  12       74.36       66.91      3.55 o 
   6   1  12       19.03       18.14      4.53 o 
   7   1  12      328.85      280.25      7.74 o 
   8   1  12      140.29      112.05      5.85 o 
   9   1  12       17.29       17.20      5.66 o 
  10   1  12        3.18        2.87      3.37 o 
  11   1  12        5.79       13.85      6.30 o 
 -16   2  12       12.53       14.52      2.81 o 
 -15   2  12       10.49       11.62      2.79 o 
 -14   2  12       33.25       33.47      4.46 o 
 -13   2  12       61.08       57.64      5.09 o 
 -12   2  12      338.30      332.24     20.34 o 
 -11   2  12       50.31       49.65      5.57 o 
 -10   2  12      208.91      182.49      7.41 o 
  -9   2  12     1491.48     1448.27     33.55 o 
  -8   2  12        1.01        0.46      3.89 o 
  -7   2  12      774.44      698.68     23.51 o 
  -6   2  12      249.55      243.78      5.82 o 
  -5   2  12       58.32       51.94      3.47 o 
  -4   2  12      404.04      401.52      5.45 o 
  -3   2  12       79.41       88.49      3.53 o 
  -2   2  12      503.19      476.49      9.97 o 
  -1   2  12      210.08      221.66      4.73 o 
   0   2  12       80.22       84.25      2.79 o 
   1   2  12        2.96        5.71      2.28 o 
   2   2  12       82.73       72.81      2.96 o 
   3   2  12       56.02       48.73      2.80 o 
   4   2  12      650.10      572.59     11.47 o 
   5   2  12      368.88      376.07      5.91 o 
   6   2  12       10.06        4.91      3.32 o 
   7   2  12       11.79        0.06      3.77 o 
   8   2  12      151.62      137.96      7.79 o 
   9   2  12       17.80       15.06      8.38 o 
  10   2  12       66.33       70.56      9.39 o 
  11   2  12      401.53      443.39     12.47 o 
 -15   3  12       51.48       82.22     18.58 o 
 -14   3  12      131.26      110.68     21.53 o 
 -13   3  12      133.55      134.73     17.70 o 
 -12   3  12       14.71       12.65      4.49 o 
 -11   3  12      169.19      172.75      7.03 o 
 -10   3  12       31.48       24.92      5.10 o 
  -9   3  12      754.81      716.39     41.43 o 
  -8   3  12       14.06       12.38      3.80 o 
  -7   3  12      127.21      135.74      6.16 o 
  -6   3  12       85.98       79.35      3.88 o 
  -5   3  12       64.62       60.70      3.73 o 
  -4   3  12       28.47       31.90      3.16 o 
  -3   3  12       54.73       54.55      2.72 o 
  -2   3  12       37.94       41.26      2.87 o 
  -1   3  12      477.82      467.76      5.57 o 
   0   3  12      173.73      177.43      3.81 o 
   1   3  12     1165.43     1057.79      7.55 o 
   2   3  12     1095.09     1009.54     10.76 o 
   3   3  12       38.72       38.35      3.76 o 
   4   3  12      115.43      115.42      3.93 o 
   5   3  12        0.10        0.83      2.97 o 
   6   3  12      131.32      126.38      4.75 o 
   7   3  12      142.87      120.02      5.69 o 
   8   3  12       15.27        5.42      6.23 o 
   9   3  12      322.92      305.20     13.67 o 
  10   3  12      120.11      127.86      9.66 o 
  11   3  12      136.32      163.17     16.92 o 
 -15   4  12       79.93      106.53     19.95 o 
 -14   4  12       94.80       94.75     15.60 o 
 -13   4  12       88.69       86.72      6.15 o 
 -12   4  12       79.20       80.37      6.43 o 
 -11   4  12       12.35       12.38      5.36 o 
 -10   4  12      138.31      139.87      6.36 o 
  -9   4  12       17.34       15.76      4.97 o 
  -8   4  12        8.37       10.71      3.52 o 
  -7   4  12       10.31        9.78      3.70 o 
  -6   4  12      204.43      190.28      5.52 o 
  -5   4  12        4.30        5.04      4.44 o 
  -4   4  12      126.73      121.67      4.70 o 
  -3   4  12       90.36       86.02      3.62 o 
  -2   4  12      413.55      394.17      5.95 o 
  -1   4  12       56.46       58.08      3.35 o 
   0   4  12     3662.13     3480.11     19.24 o 
   1   4  12     1524.93     1426.85     12.88 o 
   2   4  12      635.87      605.19      8.85 o 
   3   4  12      480.43      429.74      9.25 o 
   4   4  12       47.92       43.38      4.44 o 
   5   4  12       57.38       61.84      4.43 o 
   6   4  12       58.13       37.78      3.83 o 
   7   4  12      295.27      238.57      8.90 o 
   8   4  12       17.03        5.58      9.27 o 
   9   4  12       73.60       59.27      9.09 o 
  10   4  12       11.08       13.98      8.14 o 
  11   4  12        8.84        4.91      5.88 o 
 -15   5  12       38.95       56.38      3.42 o 
 -14   5  12        0.00        1.03      3.80 o 
 -13   5  12      146.04      127.59     11.62 o 
 -12   5  12       23.85       12.33      5.27 o 
 -11   5  12      298.05      290.56      8.96 o 
 -10   5  12      474.25      477.16     25.15 o 
  -9   5  12       52.15       59.97      6.92 o 
  -8   5  12      169.67      150.62      6.87 o 
  -7   5  12      114.44       92.46      6.28 o 
  -6   5  12       91.95       93.90      5.86 o 
  -5   5  12      348.75      318.14      8.24 o 
  -4   5  12       68.74       63.80      3.99 o 
  -3   5  12      142.97      132.22      6.68 o 
  -2   5  12       30.75       30.52      4.62 o 
  -1   5  12     1688.42     1578.04     25.42 o 
   0   5  12      559.67      531.30      8.68 o 
   1   5  12        0.24        5.71      2.90 o 
   2   5  12      521.83      503.22      9.11 o 
   3   5  12      162.57      143.51      9.52 o 
   4   5  12      316.33      289.71     24.54 o 
   5   5  12        2.96        8.06      3.68 o 
   6   5  12        9.79        0.61      4.75 o 
   7   5  12      135.61      115.51     11.17 o 
   8   5  12       60.72       53.26      9.51 o 
   9   5  12      250.94      226.49     12.87 o 
  10   5  12       27.26       22.82      6.69 o 
  11   5  12        8.27        8.46      5.04 o 
 -14   6  12        4.62        5.09      3.29 o 
 -13   6  12        2.15        1.91      3.86 o 
 -12   6  12       65.68       54.11      5.40 o 
 -11   6  12       12.37        7.35      5.08 o 
 -10   6  12       17.85       18.29      5.64 o 
  -9   6  12      490.94      527.07     10.09 o 
  -8   6  12      139.09      166.36      6.90 o 
  -7   6  12      169.52      183.65      6.93 o 
  -6   6  12       20.17       25.42      4.86 o 
  -5   6  12        0.53        0.32      4.57 o 
  -4   6  12        4.48        7.18      6.43 o 
  -3   6  12        9.07        9.02      3.87 o 
  -2   6  12     1922.80     1824.58     28.02 o 
  -1   6  12      655.50      641.81     22.70 o 
   0   6  12     1396.21     1281.70     24.21 o 
   1   6  12      120.90      108.96      4.83 o 
   2   6  12       29.87       27.00      4.06 o 
   3   6  12       35.68       41.90      5.72 o 
   4   6  12     1068.88     1030.34     38.68 o 
   5   6  12       25.53       21.14      5.10 o 
   6   6  12       16.27       14.04      4.74 o 
   7   6  12       32.86       33.81      4.73 o 
   8   6  12       23.10       21.06      8.73 o 
   9   6  12        9.46       -0.66      8.25 o 
  10   6  12        5.60        5.01      5.80 o 
 -14   7  12      127.49       98.35      6.83 o 
 -13   7  12       82.62       92.35     11.18 o 
 -12   7  12        5.40        6.18      4.09 o 
 -11   7  12       50.36       65.43      5.42 o 
 -10   7  12       45.89       53.74      5.84 o 
  -9   7  12        3.49       12.62      3.93 o 
  -8   7  12       34.58       34.77      4.18 o 
  -7   7  12      166.21      143.68     15.40 o 
  -6   7  12       18.21        6.56      6.73 o 
  -5   7  12      359.21      301.04     11.34 o 
  -4   7  12      213.26      201.83      9.80 o 
  -3   7  12      236.91      225.88     10.30 o 
  -2   7  12      322.70      287.11     11.44 o 
  -1   7  12     3122.53     2744.25     31.15 o 
   0   7  12      916.06      819.24     17.95 o 
   1   7  12      684.89      648.83     10.30 o 
   2   7  12      720.46      696.08     12.24 o 
   3   7  12       54.00       63.56      5.62 o 
   4   7  12      394.91      346.54     15.08 o 
   5   7  12       45.10       28.27      8.78 o 
   6   7  12        5.84        8.99      4.68 o 
   7   7  12        7.67       10.60      4.15 o 
   8   7  12        0.02        0.43      6.77 o 
   9   7  12      449.23      450.25     13.27 o 
  10   7  12       38.80       39.67      5.70 o 
 -13   8  12       73.73       70.14      6.44 o 
 -12   8  12       36.50       37.29      7.36 o 
 -11   8  12      104.67      109.63      9.45 o 
 -10   8  12        4.72        2.31      3.84 o 
  -9   8  12       93.21       89.10      5.89 o 
  -8   8  12        0.96        1.33      4.36 o 
  -7   8  12       77.01       81.43      5.72 o 
  -6   8  12       14.65       11.32      6.24 o 
  -5   8  12        0.06       -3.05      6.74 o 
  -4   8  12       40.63       35.42      5.10 o 
  -3   8  12     1070.74      957.58     19.50 o 
  -2   8  12      198.43      163.10     10.62 o 
  -1   8  12      718.14      611.39     15.96 o 
   0   8  12     1359.61     1226.72     21.08 o 
   1   8  12      711.84      716.95     19.50 o 
   2   8  12      250.63      243.21      8.84 o 
   3   8  12      908.32      915.73     38.65 o 
   4   8  12      226.37      224.83     12.74 o 
   5   8  12       32.55       30.96      8.13 o 
   6   8  12       71.63       72.30      5.35 o 
   7   8  12        1.23        0.84      3.62 o 
   8   8  12       66.09       42.63      7.81 o 
   9   8  12      173.12      173.91      8.17 o 
 -12   9  12       76.80       76.99      6.56 o 
 -11   9  12       88.99      106.61      8.37 o 
 -10   9  12      212.07      240.79     10.45 o 
  -9   9  12        1.67        0.79      3.95 o 
  -8   9  12        0.05        1.49      4.52 o 
  -7   9  12      219.84      238.76     19.33 o 
  -6   9  12       17.24       16.27      6.71 o 
  -5   9  12       98.89      104.41      9.20 o 
  -4   9  12       39.47       34.06      7.91 o 
  -3   9  12      351.41      305.07     12.31 o 
  -2   9  12       72.54       58.97      8.47 o 
  -1   9  12      171.25      133.06      9.45 o 
   0   9  12       29.16       27.60      5.39 o 
   1   9  12      105.90       86.70      5.89 o 
   2   9  12      213.27      195.83      9.90 o 
   3   9  12      560.46      525.77     13.44 o 
   4   9  12        4.81        9.74      4.28 o 
   5   9  12      279.75      270.28      6.85 o 
   6   9  12        0.13        4.48      3.89 o 
   7   9  12       70.89       49.60      3.79 o 
 -11  10  12       26.36       33.57      2.97 o 
 -10  10  12       21.33       23.53      3.27 o 
  -9  10  12      356.76      408.20      8.94 o 
  -8  10  12      234.71      273.98      6.99 o 
  -7  10  12      151.69      167.86      6.43 o 
  -6  10  12        2.48       -0.75      6.51 o 
  -5  10  12       61.45       49.60      7.41 o 
  -4  10  12       46.45       42.21      7.10 o 
  -3  10  12      292.98      268.33     11.67 o 
  -2  10  12       23.28       16.12      6.38 o 
  -1  10  12      592.94      534.65     10.86 o 
   0  10  12      641.61      600.81     11.23 o 
   1  10  12        5.24        7.77      4.47 o 
   2  10  12      165.69      143.47      8.90 o 
   3  10  12       85.37       95.95      7.31 o 
   4  10  12       72.18       76.23      6.08 o 
   5  10  12       90.71       99.17      5.79 o 
   6  10  12        0.06        2.38      2.58 o 
 -10  11  12       27.37       29.82      4.95 o 
  -9  11  12        2.50        7.67      3.49 o 
  -8  11  12      202.60      251.96      6.03 o 
  -7  11  12       42.54       39.45      5.75 o 
  -6  11  12        4.40       -0.53      6.04 o 
  -5  11  12      134.66      129.24      8.50 o 
  -4  11  12      179.40      182.34      9.75 o 
  -3  11  12       19.85        9.02      6.01 o 
  -2  11  12       22.47       19.74      5.36 o 
  -1  11  12      987.43      931.81     18.02 o 
   0  11  12      408.02      399.46      8.79 o 
   1  11  12      329.42      325.21     11.42 o 
   2  11  12      148.18      163.26      8.71 o 
   3  11  12       39.94       41.41      5.77 o 
   4  11  12       23.04       19.61      4.38 o 
   5  11  12       41.76       29.28      3.04 o 
   6  11  12        9.58        9.66      3.46 o 
  -9  12  12       22.85       16.34      5.06 o 
  -8  12  12       62.73       81.39      5.13 o 
  -7  12  12       39.28       52.00      5.51 o 
  -6  12  12       13.78        5.58      5.47 o 
  -5  12  12        1.97       -4.10      4.10 o 
  -4  12  12       18.43        8.89      4.29 o 
  -3  12  12       15.66       14.52      4.65 o 
  -2  12  12      187.68      186.31      6.62 o 
  -1  12  12       46.01       33.16      4.75 o 
   0  12  12      301.97      286.26      6.99 o 
   1  12  12       12.83       16.00      6.30 o 
   2  12  12       84.05       82.43      6.55 o 
   3  12  12        8.36       14.80      4.52 o 
   4  12  12       16.60       17.95      3.21 o 
   5  12  12        9.87       10.33      3.31 o 
  -7  13  12       76.78       54.37      6.07 o 
  -6  13  12       29.98       29.74      3.48 o 
  -5  13  12        0.04       -2.12      3.17 o 
  -4  13  12       71.92       73.63      4.37 o 
  -3  13  12        1.64        3.04      3.48 o 
  -2  13  12       27.22       32.49      2.81 o 
  -1  13  12       96.19       97.76      4.58 o 
   0  13  12      352.52      341.80      9.47 o 
   1  13  12        4.37        6.99      4.72 o 
   2  13  12        1.74        4.51      4.07 o 
   3  13  12        6.63        3.44      2.88 o 
  -3  14  12       77.84       75.99      5.16 o 
  -2  14  12      297.69      335.71      7.45 o 
  -1  14  12      302.87      331.76      7.32 o 
 -15   1  13       68.10       84.79      6.90 o 
 -14   1  13      174.85      184.58      5.56 o 
 -13   1  13      153.65      167.03     13.31 o 
 -12   1  13       27.34       25.68      4.89 o 
 -11   1  13      352.11      322.10     10.59 o 
 -10   1  13       10.18       13.84      5.19 o 
  -9   1  13      860.06      768.88     23.26 o 
  -8   1  13       12.96        9.56      5.47 o 
  -7   1  13        8.60        3.62      4.37 o 
  -6   1  13      341.16      318.99      8.08 o 
  -5   1  13      207.24      214.44      4.93 o 
  -4   1  13       12.89       15.16      2.86 o 
  -3   1  13       29.11       29.67      2.23 o 
  -2   1  13       11.24       15.92      2.13 o 
  -1   1  13       71.33       75.20      2.79 o 
   0   1  13      538.80      511.46      6.92 o 
   1   1  13     1269.46     1140.72      9.13 o 
   2   1  13      397.77      368.34      5.42 o 
   3   1  13       94.57       89.71      3.39 o 
   4   1  13      134.29      122.30      3.94 o 
   5   1  13      993.20     1013.79     15.31 o 
   6   1  13       24.01       13.37      4.23 o 
   7   1  13      103.10       91.01      7.81 o 
   8   1  13      109.56       91.52      5.06 o 
   9   1  13       26.29       27.31      7.97 o 
  10   1  13      138.15      174.76     14.42 o 
 -15   2  13        3.39        1.09      3.96 o 
 -14   2  13       92.55      111.86      4.59 o 
 -13   2  13      382.12      433.76     11.09 o 
 -12   2  13      102.59       95.53      5.78 o 
 -11   2  13      135.49      144.95      6.48 o 
 -10   2  13      653.51      605.52     13.06 o 
  -9   2  13      137.04      150.12      6.53 o 
  -8   2  13       65.37       62.47      4.20 o 
  -7   2  13      543.47      514.37     20.11 o 
  -6   2  13       45.84       39.03      4.55 o 
  -5   2  13      848.98      739.15      9.45 o 
  -4   2  13      390.89      388.13      9.24 o 
  -3   2  13      163.95      142.46      3.68 o 
  -2   2  13       69.63       77.18      3.09 o 
  -1   2  13       97.42       85.74      3.16 o 
   0   2  13     2944.64     2760.31     17.41 o 
   1   2  13     1312.14     1244.89     11.89 o 
   2   2  13      398.66      359.36      5.50 o 
   3   2  13      373.51      326.19      5.55 o 
   4   2  13        7.74        9.72      2.98 o 
   5   2  13      246.92      215.69      6.69 o 
   6   2  13      892.85      764.74     16.49 o 
   7   2  13      158.00      135.81      6.93 o 
   8   2  13      276.53      203.89      7.49 o 
   9   2  13        5.04        4.47      7.86 o 
  10   2  13        1.37        2.58      4.14 o 
  11   2  13       67.77      116.04      6.63 o 
 -15   3  13       46.40       44.99      9.80 o 
 -14   3  13        0.18       -1.65      4.19 o 
 -13   3  13       37.53       36.81      4.16 o 
 -12   3  13        7.25        3.84      4.36 o 
 -11   3  13      175.79      181.29     13.52 o 
 -10   3  13      132.81      129.58     14.46 o 
  -9   3  13       59.28       61.95      5.84 o 
  -8   3  13       76.39       94.00      5.36 o 
  -7   3  13      128.96      121.12      5.23 o 
  -6   3  13      214.74      207.69      5.10 o 
  -5   3  13      559.78      518.56      9.02 o 
  -4   3  13      282.76      265.79      9.12 o 
  -3   3  13        1.18        0.52      2.69 o 
  -2   3  13      120.37      121.80      3.35 o 
  -1   3  13     1709.13     1608.42      9.41 o 
   0   3  13      653.07      623.32      6.26 o 
   1   3  13     1403.37     1336.11      8.75 o 
   2   3  13      129.30      122.89      4.11 o 
   3   3  13      156.44      142.08      4.10 o 
   4   3  13        5.64        5.81      3.05 o 
   5   3  13      109.35       85.64      4.83 o 
   6   3  13       63.36       60.14      5.72 o 
   7   3  13       78.73       69.63      8.21 o 
   8   3  13      361.28      340.23     14.58 o 
   9   3  13        5.43       11.34      6.70 o 
  10   3  13      193.53      241.05     20.30 o 
 -15   4  13        2.15        4.63      2.74 o 
 -14   4  13        0.09        1.28      3.59 o 
 -13   4  13      222.93      201.03     16.83 o 
 -12   4  13      233.90      238.78      8.69 o 
 -11   4  13       45.01       46.78      4.17 o 
 -10   4  13      165.88      166.89      8.57 o 
  -9   4  13     1043.73     1176.57     13.72 o 
  -8   4  13        4.28        3.57      3.41 o 
  -7   4  13      212.53      193.19      9.24 o 
  -6   4  13       77.42       93.46      6.04 o 
  -5   4  13       13.89       19.05      4.74 o 
  -4   4  13       71.09       65.45      3.43 o 
  -3   4  13      125.89      122.29      4.13 o 
  -2   4  13        0.01        1.54      2.68 o 
  -1   4  13        0.30        1.33      2.59 o 
   0   4  13        0.02        4.27      2.62 o 
   1   4  13      326.92      293.49      4.66 o 
   2   4  13      335.94      303.56      5.45 o 
   3   4  13      120.65      112.11      4.30 o 
   4   4  13      862.26      778.55     10.70 o 
   5   4  13        2.43        5.28      3.56 o 
   6   4  13      318.84      296.03      6.73 o 
   7   4  13       17.19       14.98      8.78 o 
   8   4  13       49.65       58.49      9.09 o 
   9   4  13        3.26        2.60      6.72 o 
  10   4  13       10.35        6.70      6.72 o 
 -14   5  13      573.92      537.16     83.73 o 
 -13   5  13       50.12       38.85      4.38 o 
 -12   5  13      187.22      178.38      7.03 o 
 -11   5  13      652.38      685.66     23.41 o 
 -10   5  13       63.74       78.36      8.54 o 
  -9   5  13        3.09        4.70      3.70 o 
  -8   5  13      449.79      427.13     39.48 o 
  -7   5  13      300.86      267.98     12.16 o 
  -6   5  13        1.81        6.43      4.68 o 
  -5   5  13        1.84        1.80      4.63 o 
  -4   5  13        3.61       -3.30      3.34 o 
  -3   5  13       25.79       28.06      3.79 o 
  -2   5  13      818.42      792.81      9.58 o 
  -1   5  13       42.74       38.00      3.53 o 
   0   5  13     2631.66     2433.71     15.37 o 
   1   5  13       37.95       36.53      3.32 o 
   2   5  13      636.46      605.30     10.05 o 
   3   5  13       14.87       15.47      3.71 o 
   4   5  13      280.86      265.35      6.73 o 
   5   5  13       61.06       67.34      4.41 o 
   6   5  13      223.51      224.13      7.57 o 
   7   5  13        1.21       -3.03      7.74 o 
   8   5  13       48.66       32.07      8.85 o 
   9   5  13      210.90      235.75     11.75 o 
  10   5  13       68.77       82.36      7.34 o 
 -14   6  13      150.62      102.27      6.27 o 
 -13   6  13       39.67       28.32      5.25 o 
 -12   6  13        2.57        2.88      4.20 o 
 -11   6  13        0.04       -2.24      4.94 o 
 -10   6  13       21.79       21.28      5.08 o 
  -9   6  13        9.79        2.06      3.63 o 
  -8   6  13      123.39      106.27      5.04 o 
  -7   6  13      156.62      118.28      6.60 o 
  -6   6  13       61.46       56.38      5.54 o 
  -5   6  13       12.91        3.21      6.27 o 
  -4   6  13        4.36        6.25      3.30 o 
  -3   6  13        6.65        2.14      3.90 o 
  -2   6  13      659.74      643.53     10.73 o 
  -1   6  13       57.70       54.99      5.35 o 
   0   6  13     1049.08      964.87     14.32 o 
   1   6  13     1625.20     1530.00     36.84 o 
   2   6  13        2.76        5.59      4.77 o 
   3   6  13      392.66      422.74     16.29 o 
   4   6  13       33.29       29.80      5.34 o 
   5   6  13       77.66       70.46      5.62 o 
   6   6  13      255.63      236.02      7.51 o 
   7   6  13       12.75        0.29      8.06 o 
   8   6  13      146.69      180.60     11.18 o 
   9   6  13        5.90        3.23      6.88 o 
  10   6  13      136.97      175.67      7.90 o 
 -13   7  13      253.13      220.78      8.56 o 
 -12   7  13        7.82        3.31      3.66 o 
 -11   7  13        5.16        2.00      4.07 o 
 -10   7  13       10.54        7.25      3.40 o 
  -9   7  13        5.63        3.64      3.39 o 
  -8   7  13      308.02      314.37     10.27 o 
  -7   7  13        9.27        2.80      6.15 o 
  -6   7  13       41.70       37.68      6.41 o 
  -5   7  13        3.35       -1.40      4.81 o 
  -4   7  13       24.04       20.73      3.67 o 
  -3   7  13       47.57       49.59      5.11 o 
  -2   7  13      243.69      240.03     16.21 o 
  -1   7  13      262.31      227.05     11.01 o 
   0   7  13     4605.35     4236.17     27.00 o 
   1   7  13       69.23       66.75      4.91 o 
   2   7  13      124.49      123.99      6.27 o 
   3   7  13       52.56       55.78      8.94 o 
   4   7  13        0.68        4.47      4.96 o 
   5   7  13        3.16        4.17      4.44 o 
   6   7  13       22.76       16.07      4.59 o 
   7   7  13       29.62       35.98      4.06 o 
   8   7  13       29.53       11.60      7.38 o 
   9   7  13      401.81      404.20     11.06 o 
 -12   8  13       13.51       24.24      6.04 o 
 -11   8  13        3.68        7.67      6.23 o 
 -10   8  13       14.63       14.00      3.63 o 
  -9   8  13       16.34       14.30      4.20 o 
  -8   8  13       11.71       10.70      4.33 o 
  -7   8  13      146.69      167.11      9.42 o 
  -6   8  13       16.00       17.15      4.65 o 
  -5   8  13      154.01      173.30      6.64 o 
  -4   8  13      142.60      151.60      4.96 o 
  -3   8  13      238.39      208.94     11.13 o 
  -2   8  13       37.03       37.02      7.73 o 
  -1   8  13      116.69      110.82      9.49 o 
   0   8  13       44.78       47.92      5.48 o 
   1   8  13       40.93       48.69      5.32 o 
   2   8  13      143.73      127.22      8.11 o 
   3   8  13        6.10        9.89      5.22 o 
   4   8  13       20.39       24.44      5.12 o 
   5   8  13      189.55      173.21      6.52 o 
   6   8  13       54.38       64.36      4.80 o 
   7   8  13       32.86       38.05      7.69 o 
   8   8  13       82.84       80.64      7.66 o 
 -11   9  13      374.21      393.34     11.53 o 
 -10   9  13       13.60       18.69      3.18 o 
  -9   9  13      337.82      365.47      8.59 o 
  -8   9  13        9.76       17.15      5.66 o 
  -7   9  13      322.82      322.27      7.23 o 
  -6   9  13      420.32      439.04      8.36 o 
  -5   9  13      182.64      168.31      9.88 o 
  -4   9  13       23.56       28.84      4.49 o 
  -3   9  13        1.48       -0.89      7.29 o 
  -2   9  13      127.12      105.62      9.11 o 
  -1   9  13       39.23       33.83      5.73 o 
   0   9  13       16.95       11.29      4.76 o 
   1   9  13      760.09      779.69     11.29 o 
   2   9  13      116.29      113.55      7.62 o 
   3   9  13       18.07       11.59      5.31 o 
   4   9  13       21.85       32.33      3.86 o 
   5   9  13      536.24      550.16     12.20 o 
   6   9  13       17.93       24.79      4.28 o 
 -10  10  13      167.31      162.83      6.43 o 
  -9  10  13       30.72       32.47      4.59 o 
  -8  10  13       20.19       18.98      5.26 o 
  -7  10  13        7.18       -0.09      5.18 o 
  -6  10  13      154.23      144.73      8.14 o 
  -5  10  13       65.74       65.68      7.80 o 
  -4  10  13      185.51      203.86     18.22 o 
  -3  10  13       20.06       20.33      6.37 o 
  -2  10  13      123.94      118.83      6.61 o 
  -1  10  13      510.93      478.04      9.84 o 
   0  10  13      240.29      240.05      7.32 o 
   1  10  13      218.45      224.49      6.59 o 
   2  10  13      296.84      317.28     10.13 o 
   3  10  13      100.12       99.63      6.41 o 
   4  10  13       17.54       12.65      3.15 o 
   5  10  13      614.04      583.04     11.09 o 
   6  10  13      380.99      425.65      7.78 o 
  -9  11  13       87.86      105.88      4.55 o 
  -8  11  13      334.53      371.21      8.72 o 
  -7  11  13        4.43        5.30      4.32 o 
  -6  11  13       10.26        5.07      4.69 o 
  -5  11  13       17.87        5.86      6.15 o 
  -4  11  13        0.38       -2.30      6.16 o 
  -3  11  13       29.67       17.86      3.26 o 
  -2  11  13        6.21        6.96      4.46 o 
  -1  11  13      290.63      281.96      7.40 o 
   0  11  13      201.82      194.59      6.30 o 
   1  11  13       43.88       35.69      5.99 o 
   2  11  13       25.85       32.22      5.20 o 
   3  11  13       16.88       16.11      3.27 o 
   4  11  13       27.06       21.61      2.75 o 
   5  11  13       40.61       24.70      4.07 o 
  -8  12  13       88.72       68.87     16.69 o 
  -7  12  13       32.94       29.65      6.94 o 
  -6  12  13        2.89       -1.86      3.75 o 
  -5  12  13        0.94        1.73      3.27 o 
  -4  12  13       28.92       32.54      3.96 o 
  -3  12  13        9.19        3.57      2.75 o 
  -2  12  13       20.72       25.17      2.99 o 
  -1  12  13        3.06        1.61      2.75 o 
   0  12  13        0.13        0.87      3.14 o 
   1  12  13       98.64      108.90      4.40 o 
   2  12  13       75.57       73.34      4.76 o 
   3  12  13       28.96       28.59      2.69 o 
  -5  13  13       57.71       66.13      3.59 o 
  -4  13  13       12.59       10.58      2.90 o 
  -3  13  13        4.25        3.95      2.91 o 
  -2  13  13       12.28       10.58      3.31 o 
  -1  13  13      104.49       97.60     10.58 o 
   0  13  13       54.64       72.70      4.19 o 
   1  13  13       42.79       34.29      2.41 o 
 -14   0  14        0.62       -1.76      4.38 o 
 -13   0  14       10.78       13.48      3.42 o 
 -12   0  14      207.02      212.61      6.33 o 
 -11   0  14      207.96      206.51      6.74 o 
 -10   0  14      142.37      132.37      9.74 o 
  -9   0  14      119.50      109.91      9.58 o 
  -8   0  14        0.34       10.28      7.57 o 
  -7   0  14       59.98       38.68      5.69 o 
  -6   0  14      252.32      206.92      7.83 o 
  -5   0  14        4.06        2.32      5.52 o 
  -4   0  14      898.47      974.24     12.22 o 
  -3   0  14      365.78      339.81      6.75 o 
  -2   0  14       74.75       78.87      4.21 o 
  -1   0  14      590.18      587.46     10.72 o 
   0   0  14     1246.26     1134.10     13.40 o 
   1   0  14     2728.29     2500.97     20.92 o 
   2   0  14      357.13      323.48      9.43 o 
   3   0  14       43.96       36.54      5.13 o 
   4   0  14      226.96      186.18      6.74 o 
   5   0  14        6.44       10.81      4.76 o 
   6   0  14      126.32      106.02     11.78 o 
   7   0  14       41.54       38.13      5.14 o 
   8   0  14      451.54      394.75     47.61 o 
   9   0  14       41.46       31.32      3.85 o 
 -15   1  14        0.81        1.24      3.61 o 
 -14   1  14       18.26       29.20      2.56 o 
 -13   1  14       76.99       82.82      3.71 o 
 -12   1  14       50.81       47.24      5.23 o 
 -11   1  14       23.16       21.36      3.63 o 
 -10   1  14       27.02       28.24      4.10 o 
  -9   1  14       30.56       29.26      4.30 o 
  -8   1  14      228.18      203.47      9.43 o 
  -7   1  14       49.78       33.16      4.49 o 
  -6   1  14       63.33       41.48      4.11 o 
  -5   1  14      111.13       99.11      5.05 o 
  -4   1  14       60.13       69.88      3.70 o 
  -3   1  14       68.80       60.88      3.22 o 
  -2   1  14       92.40       96.32      3.39 o 
  -1   1  14      277.11      267.51      4.40 o 
   0   1  14     1359.50     1247.88      8.48 o 
   1   1  14     1501.39     1339.47      9.57 o 
   2   1  14      487.61      454.89      7.43 o 
   3   1  14        4.51        5.42      2.83 o 
   4   1  14      228.37      184.69      4.59 o 
   5   1  14        0.42        2.20      3.79 o 
   6   1  14       46.36       31.58      5.42 o 
   7   1  14       34.21       34.29      4.86 o 
   8   1  14       65.81       74.67      4.76 o 
   9   1  14        0.00       -1.55      3.56 o 
 -15   2  14        0.15       -0.48      3.38 o 
 -14   2  14      201.88      236.13      4.92 o 
 -13   2  14       64.22       59.66      5.33 o 
 -12   2  14        0.22        3.39      4.10 o 
 -11   2  14      137.63      126.23      6.41 o 
 -10   2  14      265.78      268.74     11.12 o 
  -9   2  14      272.31      262.29      6.44 o 
  -8   2  14        0.82       -0.52      3.89 o 
  -7   2  14      222.69      220.45      5.91 o 
  -6   2  14      176.77      160.05      4.79 o 
  -5   2  14      481.76      461.67     10.33 o 
  -4   2  14      602.48      571.44     18.92 o 
  -3   2  14      397.37      395.81      6.74 o 
  -2   2  14      223.75      201.50      4.17 o 
  -1   2  14      215.05      202.39      4.49 o 
   0   2  14      500.58      468.79      7.02 o 
   1   2  14      387.18      359.98      6.28 o 
   2   2  14       21.99       21.91      3.07 o 
   3   2  14       49.23       40.00      3.18 o 
   4   2  14        6.19        2.74      3.25 o 
   5   2  14      333.08      284.05      6.98 o 
   6   2  14       92.17       80.56      4.58 o 
   7   2  14        1.09        3.40      4.61 o 
   8   2  14        2.65        2.99      4.34 o 
   9   2  14       40.11       43.35      4.23 o 
  10   2  14      222.77      230.34      7.81 o 
 -14   3  14      143.22      184.32      4.54 o 
 -13   3  14       30.10       20.35      5.71 o 
 -12   3  14      253.30      246.05      9.96 o 
 -11   3  14        4.26        3.59      3.68 o 
 -10   3  14      267.73      266.23      8.93 o 
  -9   3  14       42.66       51.07      6.54 o 
  -8   3  14      127.30      172.40      9.99 o 
  -7   3  14       36.61       30.78      4.10 o 
  -6   3  14      284.42      265.25      8.67 o 
  -5   3  14       73.59       61.74      3.29 o 
  -4   3  14       16.11       13.67      3.09 o 
  -3   3  14        6.95        6.35      2.61 o 
  -2   3  14       17.36       10.25      2.70 o 
  -1   3  14     2308.13     2145.47     10.83 o 
   0   3  14     1560.78     1448.66     10.21 o 
   1   3  14      466.42      444.28      6.19 o 
   2   3  14      406.19      392.20      6.55 o 
   3   3  14      151.53      123.99      4.19 o 
   4   3  14        0.59       -0.19      3.32 o 
   5   3  14       88.67       75.82      5.00 o 
   6   3  14      400.89      346.29      9.77 o 
   7   3  14      108.10      114.02      6.29 o 
   8   3  14       56.91       75.72      9.18 o 
   9   3  14        0.24        5.72      3.50 o 
  10   3  14      100.85      100.63      6.65 o 
 -14   4  14      104.64       91.63      3.54 o 
 -13   4  14      260.01      260.16     26.21 o 
 -12   4  14      655.66      655.04     10.38 o 
 -11   4  14       69.46       56.29      5.54 o 
 -10   4  14       19.81       15.86      5.04 o 
  -9   4  14      259.30      299.20     27.71 o 
  -8   4  14     2303.06     2376.67    170.19 o 
  -7   4  14        1.12        5.81      4.57 o 
  -6   4  14      129.76      108.47      6.44 o 
  -5   4  14      635.77      606.89     34.57 o 
  -4   4  14       81.47       67.90      3.67 o 
  -3   4  14       11.58        8.60      2.93 o 
  -2   4  14      831.48      794.68      7.51 o 
  -1   4  14      533.95      511.20      6.31 o 
   0   4  14      208.85      202.64      4.61 o 
   1   4  14     3376.99     3195.39     17.31 o 
   2   4  14      193.33      193.26      6.53 o 
   3   4  14        3.32        1.25      3.24 o 
   4   4  14       47.37       50.93      3.66 o 
   5   4  14        0.39       -1.97      3.60 o 
   6   4  14      168.18      164.61      6.17 o 
   7   4  14      156.98      160.62     11.28 o 
   8   4  14       53.16       29.91      7.88 o 
   9   4  14       82.43       65.69      6.30 o 
 -14   5  14        1.10        2.79      2.25 o 
 -13   5  14      120.12      121.84      5.89 o 
 -12   5  14        0.08       -0.68      3.87 o 
 -11   5  14       44.41       43.67      5.06 o 
 -10   5  14       88.69       91.21      6.86 o 
  -9   5  14       11.37       22.29      4.40 o 
  -8   5  14       79.99       99.28      5.87 o 
  -7   5  14      463.41      443.92      9.66 o 
  -6   5  14      155.34      130.19      6.71 o 
  -5   5  14        1.76        3.32      3.47 o 
  -4   5  14       65.92       64.00      4.22 o 
  -3   5  14      554.93      532.60      9.69 o 
  -2   5  14      117.59      117.24      4.22 o 
  -1   5  14      157.32      150.21      4.65 o 
   0   5  14        2.24       12.86      3.08 o 
   1   5  14      392.83      392.08      5.69 o 
   2   5  14     3402.41     3228.62     20.84 o 
   3   5  14      190.46      175.55     10.02 o 
   4   5  14       37.44       33.69      4.58 o 
   5   5  14      198.43      207.78      6.56 o 
   6   5  14       30.12       22.98      4.54 o 
   7   5  14       55.93       53.55      8.76 o 
   8   5  14        5.04       -1.79      7.74 o 
   9   5  14       68.98       82.59      6.95 o 
 -13   6  14        0.66       -0.36      3.32 o 
 -12   6  14      136.91      145.19      5.27 o 
 -11   6  14        5.17       -0.66      3.92 o 
 -10   6  14        2.66        5.57      4.15 o 
  -9   6  14       88.09      100.18      6.81 o 
  -8   6  14      316.55      324.62      8.16 o 
  -7   6  14        8.17        9.49      4.53 o 
  -6   6  14       33.00       24.60      4.91 o 
  -5   6  14        0.20       -1.64      4.65 o 
  -4   6  14       18.16       12.08      3.59 o 
  -3   6  14      111.63      105.31      4.71 o 
  -2   6  14       27.19       33.73      3.90 o 
  -1   6  14      684.80      688.84     25.65 o 
   0   6  14       10.43       10.41      3.22 o 
   1   6  14      539.12      557.36      9.28 o 
   2   6  14        5.23       13.17      5.75 o 
   3   6  14        3.38        3.76      5.15 o 
   4   6  14        0.75        4.31      4.83 o 
   5   6  14        2.21        5.19      4.57 o 
   6   6  14      200.47      224.72      6.70 o 
   7   6  14       58.46       52.89      8.60 o 
   8   6  14       15.19        9.52      6.78 o 
   9   6  14        1.65        0.51      2.91 o 
 -13   7  14       38.08       53.38      4.06 o 
 -12   7  14      189.05      179.80      7.40 o 
 -11   7  14       35.44       39.75      6.25 o 
 -10   7  14       78.59       82.86      3.59 o 
  -9   7  14       31.28       30.79      5.43 o 
  -8   7  14      339.99      325.15     10.77 o 
  -7   7  14        2.99       -1.35      4.32 o 
  -6   7  14      354.03      330.26     12.70 o 
  -5   7  14        5.09        1.39      4.60 o 
  -4   7  14       50.51       43.29      4.02 o 
  -3   7  14       22.41       23.14      3.78 o 
  -2   7  14      274.45      269.39      6.82 o 
  -1   7  14     1394.28     1337.20     15.69 o 
   0   7  14       37.33       46.05      4.37 o 
   1   7  14      325.12      288.41     19.23 o 
   2   7  14       37.97       37.23      6.66 o 
   3   7  14        0.09        2.45      4.39 o 
   4   7  14       24.11       27.58      5.30 o 
   5   7  14      504.52      507.04     11.28 o 
   6   7  14       94.71      118.52      6.15 o 
   7   7  14        5.37       -0.85      7.01 o 
   8   7  14        7.31        9.62      5.68 o 
 -12   8  14      331.20      328.25      6.65 o 
 -11   8  14        0.92        4.76      3.26 o 
 -10   8  14       20.55       19.70      6.39 o 
  -9   8  14       19.29       18.06      3.66 o 
  -8   8  14      156.59      175.99     11.37 o 
  -7   8  14      356.91      348.13      7.58 o 
  -6   8  14       38.36       34.53      4.58 o 
  -5   8  14      102.73      101.12      5.60 o 
  -4   8  14        5.84        2.77      3.11 o 
  -3   8  14       36.59       29.41      4.57 o 
  -2   8  14        9.68       10.65      4.14 o 
  -1   8  14      661.68      650.63      9.12 o 
   0   8  14       19.18       15.66      3.71 o 
   1   8  14     1058.93     1034.81     12.84 o 
   2   8  14      203.29      208.17     10.01 o 
   3   8  14        1.00        2.35      5.89 o 
   4   8  14      550.39      531.70     12.84 o 
   5   8  14      339.98      308.08      9.23 o 
   6   8  14       47.53       78.12      5.05 o 
 -10   9  14       60.67       69.24      4.65 o 
  -9   9  14      175.69      195.52      9.28 o 
  -8   9  14       17.51       14.30      3.61 o 
  -7   9  14      517.90      574.69      8.82 o 
  -6   9  14      162.99      171.95      9.17 o 
  -5   9  14       49.06       44.03      6.83 o 
  -4   9  14        9.10        8.57      3.64 o 
  -3   9  14        1.81        4.04      3.92 o 
  -2   9  14        5.60        3.15      3.54 o 
  -1   9  14       96.65       94.44      4.88 o 
   0   9  14       73.80       78.44      4.41 o 
   1   9  14      662.98      690.26     10.22 o 
   2   9  14      740.69      773.91     39.38 o 
   3   9  14        6.04        4.65      5.20 o 
   4   9  14      328.17      299.21      9.80 o 
   5   9  14      745.04      739.60     12.23 o 
   6   9  14       56.46       52.55      3.85 o 
  -9  10  14      314.13      337.09      7.24 o 
  -8  10  14        1.53       -1.51      4.40 o 
  -7  10  14      177.38      211.83      8.18 o 
  -6  10  14       90.26       80.61      6.73 o 
  -5  10  14      399.93      385.22     11.68 o 
  -4  10  14      104.26       96.65      8.19 o 
  -3  10  14      119.89      127.02      7.44 o 
  -2  10  14      101.71       97.24      4.85 o 
  -1  10  14      232.12      235.85      5.49 o 
   0  10  14       10.39       20.09      3.32 o 
   1  10  14      139.22      136.87      5.57 o 
   2  10  14       69.43       75.53      4.35 o 
   3  10  14       33.45       27.55      3.25 o 
   4  10  14      965.74      966.17     13.70 o 
   5  10  14      185.67      125.00      5.12 o 
  -8  11  14       58.35       65.97      4.51 o 
  -7  11  14       19.83       11.72      4.12 o 
  -6  11  14      122.74      131.11      6.44 o 
  -5  11  14       34.19       29.23      4.52 o 
  -4  11  14        0.20       -2.18      4.10 o 
  -3  11  14       88.56       81.47      3.78 o 
  -2  11  14       43.12       29.43      3.08 o 
  -1  11  14       10.05       12.07      2.89 o 
   0  11  14      452.21      505.41      9.11 o 
   1  11  14      178.92      174.24      4.97 o 
   2  11  14       26.64       28.87      5.73 o 
   3  11  14      134.43      130.00      5.64 o 
   4  11  14      156.17      158.16      5.27 o 
  -6  12  14        0.03       -0.81      2.84 o 
  -5  12  14       65.76       57.36      5.48 o 
  -4  12  14       99.45      100.44      9.48 o 
  -3  12  14        0.59       -1.03      3.30 o 
  -2  12  14      126.80      125.31      3.29 o 
  -1  12  14      172.06      148.67      3.93 o 
   0  12  14      172.60      206.59      4.59 o 
   1  12  14      518.61      558.82      6.15 o 
   2  12  14       27.09       27.71      3.68 o 
 -14   1  15        0.06       -2.08      4.10 o 
 -13   1  15      141.37      156.77      3.95 o 
 -12   1  15        0.66        0.12      3.12 o 
 -11   1  15      116.84      124.01      3.97 o 
 -10   1  15        3.73        5.52      3.16 o 
  -9   1  15      111.59      109.45      4.33 o 
  -8   1  15       68.85       60.62      4.15 o 
  -7   1  15       65.09       42.23      4.76 o 
  -6   1  15      330.95      266.03      9.76 o 
  -5   1  15      301.91      250.95      8.35 o 
  -4   1  15      530.87      535.28     12.32 o 
  -3   1  15       90.23       87.70      3.62 o 
  -2   1  15      364.49      347.56      5.45 o 
  -1   1  15      119.83      110.89      3.88 o 
   0   1  15       27.96       22.37      2.92 o 
   1   1  15       51.30       62.60      3.17 o 
   2   1  15        1.48        2.06      2.60 o 
   3   1  15      604.78      568.75      7.13 o 
   4   1  15      527.58      451.91      6.91 o 
   5   1  15        0.77        0.87      3.77 o 
   6   1  15       28.86       24.90      4.14 o 
   7   1  15        8.79        9.85      3.62 o 
   8   1  15        0.98        4.56      2.93 o 
 -14   2  15       10.57       19.06      4.21 o 
 -13   2  15        0.05       -2.45      2.68 o 
 -12   2  15       37.50       40.60      3.65 o 
 -11   2  15       10.77       11.39      3.06 o 
 -10   2  15       20.27       14.64      3.75 o 
  -9   2  15      166.61      170.93      4.86 o 
  -8   2  15      167.96      148.20      7.34 o 
  -7   2  15      188.14      158.63      5.83 o 
  -6   2  15      338.05      283.44      8.27 o 
  -5   2  15      446.60      401.18     10.83 o 
  -4   2  15        4.86        6.89      3.68 o 
  -3   2  15        6.82        4.08      2.88 o 
  -2   2  15       38.01       34.08      3.10 o 
  -1   2  15     1426.35     1314.17     11.34 o 
   0   2  15      239.90      230.25      4.76 o 
   1   2  15     1071.19     1009.87      8.26 o 
   2   2  15      891.99      775.60      8.57 o 
   3   2  15       28.48       25.69      3.17 o 
   4   2  15      149.06      155.09      4.87 o 
   5   2  15        5.01        5.02      3.74 o 
   6   2  15       37.95       41.90      4.17 o 
   7   2  15       33.64       36.18      3.90 o 
   8   2  15       11.38       12.88      3.91 o 
   9   2  15        0.15        5.05      3.36 o 
 -14   3  15      120.91      144.52      5.64 o 
 -13   3  15      153.60      125.41      4.35 o 
 -12   3  15      238.84      235.54      6.21 o 
 -11   3  15       12.13        4.45      6.39 o 
 -10   3  15        0.48       -0.48      6.84 o 
  -9   3  15        2.86        1.40      7.03 o 
  -8   3  15     3053.26     2825.34     94.22 o 
  -7   3  15      209.35      195.71      7.69 o 
  -6   3  15       14.31       20.79      4.01 o 
  -5   3  15      792.61      786.72     35.13 o 
  -4   3  15      253.49      236.67      5.11 o 
  -3   3  15        0.00        1.63      2.69 o 
  -2   3  15       30.32       27.27      3.09 o 
  -1   3  15       74.09       70.04      3.54 o 
   0   3  15      285.92      271.92      4.95 o 
   1   3  15      377.75      375.58      5.85 o 
   2   3  15      259.58      238.21      4.98 o 
   3   3  15      384.77      373.18      6.45 o 
   4   3  15      214.94      193.33      6.08 o 
   5   3  15       78.47       67.65      4.49 o 
   6   3  15       27.67       15.67      3.31 o 
   7   3  15       99.35      107.93      4.49 o 
   8   3  15        5.35        4.05      3.61 o 
   9   3  15       59.07       47.68      3.17 o 
 -13   4  15       62.58       66.51      3.50 o 
 -12   4  15        5.09        1.39      3.10 o 
 -11   4  15      114.11      130.05      8.31 o 
 -10   4  15        1.44       -0.02      6.76 o 
  -9   4  15      274.19      296.85     12.09 o 
  -8   4  15       91.76      109.27      8.36 o 
  -7   4  15       33.76       46.79      4.49 o 
  -6   4  15        2.09        3.12      4.59 o 
  -5   4  15       89.66       83.32      4.13 o 
  -4   4  15      202.91      185.33     12.17 o 
  -3   4  15      297.17      295.56      5.59 o 
  -2   4  15       81.25       82.36      3.49 o 
  -1   4  15       12.17       15.57      2.61 o 
   0   4  15     1058.95     1027.59      8.56 o 
   1   4  15      240.37      244.23      5.01 o 
   2   4  15      194.24      188.14      5.10 o 
   3   4  15       83.53       74.40      3.88 o 
   4   4  15      301.66      297.89      8.69 o 
   5   4  15       11.31       11.09      3.54 o 
   6   4  15      146.75      153.14      9.14 o 
   7   4  15      176.47      166.55     10.51 o 
   8   4  15        2.79       12.47      4.05 o 
 -13   5  15      416.25      421.93      8.10 o 
 -12   5  15      126.86      103.60      4.37 o 
 -11   5  15       28.03       23.28      6.05 o 
 -10   5  15        3.37       -3.17      6.29 o 
  -9   5  15      122.46      137.00      8.97 o 
  -8   5  15      897.92      927.43     29.64 o 
  -7   5  15      885.17      816.64     67.75 o 
  -6   5  15       20.11       14.70      5.08 o 
  -5   5  15       13.87        8.42      3.59 o 
  -4   5  15       62.66       70.31      4.46 o 
  -3   5  15       31.34       27.24      3.22 o 
  -2   5  15       11.37       12.69      3.16 o 
  -1   5  15      610.37      630.48     14.58 o 
   0   5  15     3146.36     3162.56     30.70 o 
   1   5  15     1577.58     1667.08     93.89 o 
   2   5  15       31.20       35.81      4.02 o 
   3   5  15      372.92      362.78      9.44 o 
   4   5  15      256.54      254.32      8.21 o 
   5   5  15       38.27       39.92      5.04 o 
   6   5  15       61.95       75.33      4.55 o 
   7   5  15        8.64       17.47      6.74 o 
   8   5  15        9.40        7.51      3.38 o 
 -13   6  15       79.02       90.90      4.52 o 
 -12   6  15        5.50        6.21      4.17 o 
 -11   6  15        0.68       -1.30      4.79 o 
 -10   6  15        0.35       -1.77      5.81 o 
  -9   6  15        6.56       10.52      6.51 o 
  -8   6  15       63.46       89.21      5.50 o 
  -7   6  15       41.23       40.60      4.89 o 
  -6   6  15       83.34       70.90      5.48 o 
  -5   6  15      179.01      182.73      9.91 o 
  -4   6  15       13.59        8.67      4.40 o 
  -3   6  15       30.28       31.57      3.97 o 
  -2   6  15      150.82      138.15      5.13 o 
  -1   6  15        0.25        1.64      3.05 o 
   0   6  15      337.85      338.26      6.77 o 
   1   6  15     3047.49     2909.46     31.67 o 
   2   6  15       26.89       25.47      6.96 o 
   3   6  15      165.34      164.86      7.20 o 
   4   6  15        4.05        4.16      4.26 o 
   5   6  15        8.52        9.32      4.29 o 
   6   6  15      224.52      212.70      5.82 o 
   7   6  15      205.34      208.98     10.30 o 
   8   6  15      236.20      315.34      7.40 o 
 -12   7  15       23.40       16.71      3.86 o 
 -11   7  15       16.26       12.13      4.31 o 
 -10   7  15       49.77       37.56      5.55 o 
  -9   7  15       29.75       25.80      3.76 o 
  -8   7  15        5.81        3.54      3.76 o 
  -7   7  15       15.71       18.49      4.13 o 
  -6   7  15       26.55       23.37      4.61 o 
  -5   7  15      145.35      147.65      6.27 o 
  -4   7  15        4.02        3.16      3.17 o 
  -3   7  15       36.96       43.41      3.88 o 
  -2   7  15       36.04       33.85      3.69 o 
  -1   7  15      560.44      547.61      8.25 o 
   0   7  15      949.94      931.68     12.56 o 
   1   7  15      421.94      438.46     13.40 o 
   2   7  15       29.16       24.83      6.61 o 
   3   7  15       56.82       53.38      6.46 o 
   4   7  15        5.67        4.52      5.50 o 
   5   7  15      257.68      255.93      8.37 o 
   6   7  15       13.78       12.55      3.50 o 
   7   7  15        7.00        0.05      4.20 o 
 -11   8  15       59.04       53.68      4.34 o 
 -10   8  15       58.78       49.31      4.90 o 
  -9   8  15       77.80       84.81      6.57 o 
  -8   8  15      267.41      262.12      5.95 o 
  -7   8  15        1.43       -2.53      3.70 o 
  -6   8  15        8.77        7.99      3.87 o 
  -5   8  15      111.99      121.93      5.51 o 
  -4   8  15        0.46       -1.36      2.98 o 
  -3   8  15        0.27        0.99      3.89 o 
  -2   8  15      102.78      102.51      4.72 o 
  -1   8  15       42.63       48.18      4.00 o 
   0   8  15      279.47      284.44      5.91 o 
   1   8  15      222.34      226.75      9.96 o 
   2   8  15      442.76      449.49     12.44 o 
   3   8  15      310.66      308.44     10.20 o 
   4   8  15        6.27       15.04      5.37 o 
   5   8  15       46.89       44.79      4.92 o 
   6   8  15      174.44      231.88      6.69 o 
  -9   9  15       85.42       89.81      5.89 o 
  -8   9  15      464.30      497.50     21.62 o 
  -7   9  15        1.47        4.86      2.90 o 
  -6   9  15        3.02        6.06      5.44 o 
  -5   9  15      110.09      101.47      7.74 o 
  -4   9  15      173.64      185.03      8.72 o 
  -3   9  15       91.00       89.25      6.50 o 
  -2   9  15        2.50        4.26      3.17 o 
  -1   9  15      170.49      171.37      5.00 o 
   0   9  15        0.90        1.83      2.92 o 
   1   9  15      194.85      220.74      6.80 o 
   2   9  15      250.86      263.74      9.16 o 
   3   9  15      586.08      636.05     12.36 o 
   4   9  15       21.08       13.95      2.67 o 
   5   9  15      287.01      236.27      6.13 o 
  -8  10  15        3.36        9.50      4.02 o 
  -7  10  15       28.98       20.72      4.52 o 
  -6  10  15        3.28        0.96      4.36 o 
  -5  10  15       44.30       44.91      6.29 o 
  -4  10  15        4.38        2.69      4.09 o 
  -3  10  15        1.94        1.63      2.70 o 
  -2  10  15      117.21      120.59      5.64 o 
  -1  10  15       78.97       84.23      4.93 o 
   0  10  15      173.21      164.89      5.00 o 
   1  10  15      503.74      515.74      7.00 o 
   2  10  15      120.06      118.01      6.32 o 
   3  10  15       78.11       64.17      4.86 o 
   4  10  15      411.71      500.03      8.18 o 
  -7  11  15       32.85       40.71      3.10 o 
  -6  11  15       32.24       51.02      6.24 o 
  -5  11  15       70.12       64.76      5.29 o 
  -4  11  15        7.92        2.95      3.37 o 
  -3  11  15        3.32        2.20      2.35 o 
  -2  11  15      143.30      119.94      3.51 o 
  -1  11  15        4.78        4.85      2.76 o 
   0  11  15       53.78       52.54      3.18 o 
   1  11  15       19.37       26.98      4.40 o 
   2  11  15        2.02        5.06      3.75 o 
 -12   0  16       82.68       95.36      5.22 o 
 -11   0  16       14.86       13.96      3.71 o 
 -10   0  16       10.76       15.82      4.35 o 
  -9   0  16      116.03      118.98      8.01 o 
  -8   0  16        8.24        2.69      7.06 o 
  -7   0  16       41.69       17.64      7.05 o 
  -6   0  16      724.87      597.55     15.58 o 
  -5   0  16      245.33      201.48     11.15 o 
  -4   0  16      292.49      286.39      8.43 o 
  -3   0  16      310.57      276.85     18.86 o 
  -2   0  16      151.17      142.34     13.37 o 
  -1   0  16      230.22      239.28      6.24 o 
   0   0  16        0.42        3.11      3.68 o 
   1   0  16       57.04       54.35      5.48 o 
   2   0  16        4.70        2.90      4.42 o 
   3   0  16      137.10      125.93      6.35 o 
   4   0  16       78.78       62.19      8.00 o 
   5   0  16        2.52        2.11      5.54 o 
   6   0  16       98.13       84.66      7.21 o 
   7   0  16       21.01       25.67      5.46 o 
 -12   1  16        8.40        5.15      3.31 o 
 -11   1  16       11.52       14.85      3.01 o 
 -10   1  16        1.03       -1.98      3.19 o 
  -9   1  16        4.59        0.69      3.57 o 
  -8   1  16      113.82      120.69      5.97 o 
  -7   1  16       26.48       27.83      5.07 o 
  -6   1  16       25.68       14.96      5.17 o 
  -5   1  16       12.18        3.90      5.09 o 
  -4   1  16       18.71       17.22      3.81 o 
  -3   1  16       23.43       22.15      2.95 o 
  -2   1  16        0.20        1.38      2.74 o 
  -1   1  16       32.22       37.08      3.17 o 
   0   1  16       11.86       12.33      2.85 o 
   1   1  16      256.84      220.62      4.64 o 
   2   1  16       62.32       66.56      3.58 o 
   3   1  16        1.76        3.90      2.67 o 
   4   1  16       12.37        6.41      3.51 o 
   5   1  16        0.21        1.36      3.72 o 
   6   1  16      205.56      203.31      6.64 o 
   7   1  16       21.04       27.22      3.58 o 
   8   1  16        2.60        5.50      4.10 o 
 -13   2  16       14.21       19.07      3.57 o 
 -12   2  16       58.89       67.78      4.29 o 
 -11   2  16       39.96       42.86      4.60 o 
 -10   2  16        0.80       -0.58      4.21 o 
  -9   2  16       10.65       12.80      3.61 o 
  -8   2  16      118.99      139.13     14.15 o 
  -7   2  16      148.04      166.52     10.97 o 
  -6   2  16      327.43      334.21     17.47 o 
  -5   2  16       57.74       45.92      7.79 o 
  -4   2  16       53.03       49.82      3.54 o 
  -3   2  16        1.46        3.21      3.01 o 
  -2   2  16      176.37      169.05      6.14 o 
  -1   2  16        0.24        2.60      2.78 o 
   0   2  16      207.88      204.60      4.59 o 
   1   2  16       35.95       34.74      3.12 o 
   2   2  16      105.18       98.25      3.78 o 
   3   2  16       38.68       38.74      3.21 o 
   4   2  16        0.04       -1.39      3.15 o 
   5   2  16      114.89      115.74      4.94 o 
   6   2  16       10.25        5.33      3.30 o 
   7   2  16       89.42       99.91      3.99 o 
   8   2  16       15.93       20.00      3.95 o 
 -13   3  16       41.82       72.46      4.27 o 
 -12   3  16       76.80       93.08      5.56 o 
 -11   3  16       23.14       26.68      4.18 o 
 -10   3  16       52.51       50.75      5.22 o 
  -9   3  16       55.51       54.10      5.47 o 
  -8   3  16      104.58      100.65      8.68 o 
  -7   3  16      498.72      529.99     56.36 o 
  -6   3  16       22.04       24.00      4.95 o 
  -5   3  16       19.56       14.57      3.46 o 
  -4   3  16      471.19      460.69     10.26 o 
  -3   3  16      315.71      299.60      6.52 o 
  -2   3  16      105.86       98.84      3.96 o 
  -1   3  16       10.47       12.43      2.97 o 
   0   3  16      720.02      731.23      7.88 o 
   1   3  16       44.15       42.69      3.22 o 
   2   3  16      163.73      158.53      4.19 o 
   3   3  16       41.43       44.10      3.18 o 
   4   3  16        0.88        0.54      3.10 o 
   5   3  16      223.11      214.73      6.18 o 
   6   3  16      173.61      172.22      4.96 o 
   7   3  16       18.88       33.62      6.55 o 
   8   3  16        5.65       11.22      3.50 o 
 -13   4  16        9.47       26.80      3.55 o 
 -12   4  16      188.25      212.51      7.01 o 
 -11   4  16        2.77        4.40      4.93 o 
 -10   4  16       10.16       11.39      6.18 o 
  -9   4  16      572.41      567.90     13.95 o 
  -8   4  16      641.54      629.92     15.03 o 
  -7   4  16      178.35      115.52      9.29 o 
  -6   4  16      960.23      758.62     16.81 o 
  -5   4  16      116.21      100.54      3.96 o 
  -4   4  16      279.67      294.11      6.01 o 
  -3   4  16        4.18        5.82      3.53 o 
  -2   4  16       26.14       23.98      3.25 o 
  -1   4  16     1277.85     1274.63     14.89 o 
   0   4  16     1238.98     1269.53     11.39 o 
   1   4  16       98.32       99.64      3.70 o 
   2   4  16      107.34      117.95      4.07 o 
   3   4  16       46.96       43.08      3.00 o 
   4   4  16       64.53       69.73      3.86 o 
   5   4  16       27.10       28.98      3.60 o 
   6   4  16      291.98      318.65     11.12 o 
   7   4  16       44.40       75.80      5.71 o 
 -12   5  16        3.16        2.41      3.83 o 
 -11   5  16        0.98       -0.03      4.53 o 
 -10   5  16       27.36       30.14      6.00 o 
  -9   5  16      120.09      114.54      7.82 o 
  -8   5  16     1002.89      993.18     17.47 o 
  -7   5  16       13.81       12.66      5.93 o 
  -6   5  16        0.95        0.05      4.32 o 
  -5   5  16        7.02        3.81      3.43 o 
  -4   5  16      206.36      216.37      5.62 o 
  -3   5  16      571.42      585.90      7.20 o 
  -2   5  16      197.36      199.91      5.48 o 
  -1   5  16      574.80      591.18      8.02 o 
   0   5  16        0.12        3.54      2.95 o 
   1   5  16       18.26       25.62      3.53 o 
   2   5  16       24.48       25.16      3.37 o 
   3   5  16       40.06       37.01      4.54 o 
   4   5  16       70.66       69.51      8.83 o 
   5   5  16       12.11        5.62      3.55 o 
   6   5  16       28.03       25.38      5.83 o 
   7   5  16       66.92       83.66      5.23 o 
 -12   6  16       12.24       12.41      3.48 o 
 -11   6  16       50.68       57.68      4.83 o 
 -10   6  16       23.66       31.85      5.61 o 
  -9   6  16       65.77       56.43      6.60 o 
  -8   6  16      157.36      154.81      8.11 o 
  -7   6  16        6.45        5.78      3.96 o 
  -6   6  16        7.00        3.66      4.33 o 
  -5   6  16      268.35      272.16     11.31 o 
  -4   6  16       20.48       17.13      3.41 o 
  -3   6  16       24.35       27.15      3.86 o 
  -2   6  16        0.78        3.04      3.38 o 
  -1   6  16       71.78       73.50      4.91 o 
   0   6  16      775.42      834.20     12.34 o 
   1   6  16       25.51       28.12      4.41 o 
   2   6  16      424.55      451.51      8.73 o 
   3   6  16       48.99       45.65      4.64 o 
   4   6  16       28.77       30.52      3.94 o 
   5   6  16        4.32        3.01      3.11 o 
   6   6  16        0.48        1.11      3.97 o 
 -11   7  16       13.95       10.79      3.51 o 
 -10   7  16        9.36        6.61      3.82 o 
  -9   7  16        7.31        8.65      4.63 o 
  -8   7  16      131.64      152.21      7.25 o 
  -7   7  16        0.22        1.23      3.75 o 
  -6   7  16        1.48        1.99      3.90 o 
  -5   7  16      215.92      225.18      7.49 o 
  -4   7  16       55.53       68.77      3.85 o 
  -3   7  16       47.50       43.81      3.64 o 
  -2   7  16        1.18        3.97      3.09 o 
  -1   7  16       49.75       54.09      6.50 o 
   0   7  16       36.70       52.90      6.80 o 
   1   7  16       38.22       35.72      3.97 o 
   2   7  16      127.11      128.78      8.80 o 
   3   7  16       68.96       77.04      4.28 o 
   4   7  16       11.22       11.05      3.23 o 
   5   7  16        0.25       -1.19      2.70 o 
   6   7  16        2.25        4.58      3.20 o 
 -10   8  16      150.44      163.87      5.00 o 
  -9   8  16       26.30       19.09      3.85 o 
  -8   8  16       14.00       10.61      4.18 o 
  -7   8  16       77.32       74.14      4.13 o 
  -6   8  16      484.24      484.58      7.53 o 
  -5   8  16      107.97      114.37     10.84 o 
  -4   8  16       85.97       98.01      6.43 o 
  -3   8  16        0.24        0.96      3.09 o 
  -2   8  16       74.59       73.44      3.92 o 
  -1   8  16       25.74       23.29      5.50 o 
   0   8  16      112.21      138.72      7.74 o 
   1   8  16        8.11        5.22      5.14 o 
   2   8  16       44.39       52.93      5.95 o 
   3   8  16      103.53      123.62      7.90 o 
   4   8  16      200.23      225.26     14.74 o 
  -7   9  16       38.78       52.10      4.84 o 
  -6   9  16       32.86       19.95      5.06 o 
  -5   9  16        2.83       -0.56      4.86 o 
  -4   9  16       55.67       48.07      4.41 o 
  -3   9  16      101.53       85.53      5.28 o 
  -2   9  16      133.90      125.20      4.49 o 
  -1   9  16      193.36      197.69      8.39 o 
   0   9  16       39.93       47.73      5.66 o 
   1   9  16       63.55       56.22      6.01 o 
   2   9  16       31.68       33.61      5.38 o 
   3   9  16       23.57       23.35      4.09 o 
  -7  10  16       15.12       14.48      4.06 o 
  -6  10  16        4.22        9.99      3.11 o 
  -5  10  16       14.50       15.08      3.36 o 
  -4  10  16      178.83      156.76     17.21 o 
  -3  10  16       14.64       11.60      2.39 o 
  -2  10  16        0.64        0.24      2.61 o 
  -1  10  16       68.49       64.32      3.22 o 
   0  10  16       35.34       23.89      4.45 o 
   1  10  16      375.70      403.20      8.33 o 
   2  10  16      483.26      525.11      8.54 o 
 -12   1  17      101.06      125.13      4.79 o 
 -11   1  17       18.66       24.74      4.69 o 
 -10   1  17        9.30        6.65      3.33 o 
  -9   1  17        0.02        0.20      3.77 o 
  -8   1  17       96.19      110.67      8.87 o 
  -7   1  17      405.94      407.53     13.79 o 
  -6   1  17      397.54      329.72     15.89 o 
  -5   1  17      108.65       88.59      5.93 o 
  -4   1  17       20.29       19.77      5.29 o 
  -3   1  17       65.26       56.50      4.23 o 
  -2   1  17       59.23       55.98      3.67 o 
  -1   1  17       25.28       24.12      3.20 o 
   0   1  17       35.00       32.01      3.04 o 
   1   1  17        4.53        6.93      3.11 o 
   2   1  17        2.77        4.67      3.14 o 
   3   1  17       34.82       25.98      4.98 o 
   4   1  17       28.70       20.88      4.54 o 
   5   1  17        3.77        1.00      3.99 o 
   6   1  17        0.05        0.80      3.38 o 
   7   1  17       46.13       43.50      4.40 o 
 -12   2  17      596.69      806.57     10.00 o 
 -11   2  17       91.19       91.74      5.84 o 
 -10   2  17       26.22       24.68      5.27 o 
  -9   2  17      121.51      146.61     10.85 o 
  -8   2  17      233.45      236.85     12.82 o 
  -7   2  17       54.04       58.80      6.64 o 
  -6   2  17      236.00      210.72     14.36 o 
  -5   2  17      245.11      238.19      7.37 o 
  -4   2  17      193.17      215.27      7.41 o 
  -3   2  17        5.04        5.31      3.11 o 
  -2   2  17      225.46      216.61      5.07 o 
  -1   2  17      227.69      211.75      4.55 o 
   0   2  17      365.56      351.27      5.40 o 
   1   2  17       57.91       54.81      3.36 o 
   2   2  17      238.42      248.27      5.46 o 
   3   2  17      222.15      247.36     14.15 o 
   4   2  17      244.05      292.43      7.78 o 
   5   2  17      100.77      100.56      5.19 o 
   6   2  17       22.27       29.78      3.84 o 
   7   2  17        3.03        7.64      3.91 o 
 -12   3  17      189.05      254.73      6.41 o 
 -11   3  17        6.13        2.97      4.25 o 
 -10   3  17        6.82        3.06      5.37 o 
  -9   3  17        1.02        2.97      6.15 o 
  -8   3  17       73.29       69.54      7.50 o 
  -7   3  17        7.73        4.58      4.14 o 
  -6   3  17      131.77      108.01     16.49 o 
  -5   3  17       54.11       38.84      5.00 o 
  -4   3  17        4.97        2.75      3.58 o 
  -3   3  17      148.36      158.57      4.57 o 
  -2   3  17       80.47       88.76      3.88 o 
  -1   3  17      454.69      483.65      6.54 o 
   0   3  17      355.05      368.15      5.35 o 
   1   3  17       10.15       12.14      2.74 o 
   2   3  17        1.77        2.66      2.80 o 
   3   3  17      385.49      397.64      9.39 o 
   4   3  17        1.46       -0.04      3.86 o 
   5   3  17       10.97       20.38      6.25 o 
   6   3  17      149.48      142.34      7.18 o 
 -12   4  17       24.02       36.20      3.95 o 
 -11   4  17        0.09        0.20      3.96 o 
 -10   4  17        7.48       12.00      5.42 o 
  -9   4  17       73.78       63.39      7.05 o 
  -8   4  17        0.26       -1.29      6.17 o 
  -7   4  17      437.99      389.99     12.43 o 
  -6   4  17        0.51        0.22      7.03 o 
  -5   4  17       23.68       27.94      7.88 o 
  -4   4  17      604.55      654.17      9.40 o 
  -3   4  17      538.04      573.46      7.71 o 
  -2   4  17       28.09       31.40      3.05 o 
  -1   4  17        1.27        1.15      2.82 o 
   0   4  17       46.30       52.18      3.50 o 
   1   4  17       39.33       37.93      3.64 o 
   2   4  17       10.38        7.37      3.17 o 
   3   4  17        0.14        0.51      3.93 o 
   4   4  17        0.38        2.96      3.89 o 
   5   4  17        9.62       11.92      4.71 o 
   6   4  17      588.52      763.03     12.37 o 
 -11   5  17       27.90       36.47      4.54 o 
 -10   5  17       33.56       34.78      4.75 o 
  -9   5  17        4.87        6.31      5.13 o 
  -8   5  17        9.78        7.26      5.73 o 
  -7   5  17       35.35       35.38      6.43 o 
  -6   5  17       61.77       76.89      7.52 o 
  -5   5  17      451.99      475.44     29.15 o 
  -4   5  17       34.84       26.73      4.09 o 
  -3   5  17       14.26       17.32      3.20 o 
  -2   5  17       68.13       78.62      4.03 o 
  -1   5  17      108.36      117.41      4.43 o 
   0   5  17       80.75       82.68      4.01 o 
   1   5  17      167.25      162.84      7.06 o 
   2   5  17       42.10       39.69      4.43 o 
   3   5  17       49.78       47.91      4.30 o 
   4   5  17       54.59       63.47      4.23 o 
   5   5  17        0.01        0.79      4.50 o 
   6   5  17      155.92      156.59      6.14 o 
 -11   6  17       36.34       30.85      3.39 o 
 -10   6  17        2.69        0.48      3.70 o 
  -9   6  17        3.35        1.49      4.45 o 
  -8   6  17      118.33      123.97      6.77 o 
  -7   6  17       60.65       57.86      6.21 o 
  -6   6  17      127.80      130.85      7.55 o 
  -5   6  17        6.47        2.92      5.68 o 
  -4   6  17      170.95      175.46      5.47 o 
  -3   6  17      823.90      886.98     10.38 o 
  -2   6  17      301.05      323.00     13.74 o 
  -1   6  17        3.73        6.74      3.53 o 
   0   6  17      114.72      106.52      4.88 o 
   1   6  17        0.12        0.04      3.70 o 
   2   6  17       30.81       28.20      3.84 o 
   3   6  17        0.68        2.28      3.25 o 
   4   6  17      262.32      337.39      9.36 o 
   5   6  17       67.84       86.15      4.81 o 
 -10   7  17       81.70       82.22      3.98 o 
  -9   7  17       25.36       29.08      4.47 o 
  -8   7  17       39.03       30.43      4.62 o 
  -7   7  17        8.09        4.66      4.71 o 
  -6   7  17      533.44      545.46     10.62 o 
  -5   7  17       19.12       13.72      4.79 o 
  -4   7  17       13.83       13.95      3.18 o 
  -3   7  17       33.07       32.43      3.51 o 
  -2   7  17       12.67       21.96      5.36 o 
  -1   7  17       39.27       38.48      5.38 o 
   0   7  17      490.27      510.79     11.71 o 
   1   7  17       48.69       50.39      5.88 o 
   2   7  17      203.63      214.92      5.38 o 
   3   7  17        5.78        3.14      2.76 o 
   4   7  17       48.96       41.50      4.13 o 
  -7   8  17       65.69       80.60      4.27 o 
  -6   8  17       40.40       36.79      3.89 o 
  -5   8  17       44.76       31.88      4.99 o 
  -4   8  17       23.88       29.65      4.84 o 
  -3   8  17      339.56      379.61      8.54 o 
  -2   8  17      298.64      321.18      8.65 o 
  -1   8  17       50.02       45.08      5.29 o 
   0   8  17       75.79       89.80      5.83 o 
   1   8  17      141.08      168.66      7.17 o 
   2   8  17      115.88      130.68      6.26 o 
   3   8  17       27.11       29.80      3.87 o 
  -6   9  17       16.85       15.26      4.09 o 
  -5   9  17      183.35      139.09      6.00 o 
  -4   9  17       35.34       22.20      4.15 o 
  -3   9  17       12.81       16.54      3.50 o 
  -2   9  17        0.44        1.31      3.49 o 
  -1   9  17        6.32        1.08      3.53 o 
   0   9  17        0.24        1.10      3.47 o 
   1   9  17        1.01        0.50      3.77 o 
   2   9  17       11.07       10.93      3.61 o 
 -10   0  18       10.55       13.56      3.86 o 
  -9   0  18       48.91       50.24      5.44 o 
  -8   0  18        0.04        1.27      4.90 o 
  -7   0  18      149.82      184.24      8.73 o 
  -6   0  18        1.56        4.96      6.09 o 
  -5   0  18        0.45       -4.75      6.60 o 
  -4   0  18       95.63       82.51      8.03 o 
  -3   0  18       26.88       24.91      7.00 o 
  -2   0  18        2.91        4.99      4.15 o 
  -1   0  18       30.87       36.72      4.57 o 
   0   0  18      138.65      158.51      6.24 o 
   1   0  18      636.77      633.35     10.01 o 
   2   0  18       27.15       27.97      6.58 o 
   3   0  18       24.09       38.96      6.64 o 
   4   0  18       23.46       25.02      5.24 o 
   5   0  18       48.81       40.23      5.27 o 
 -11   1  18      212.44      248.42      6.15 o 
 -10   1  18        4.84        1.19      2.67 o 
  -9   1  18        0.34       -0.59      3.90 o 
  -8   1  18       19.71       20.93      3.77 o 
  -7   1  18      158.63      168.81      5.96 o 
  -6   1  18        0.83        0.32      4.24 o 
  -5   1  18        9.36        6.83      4.47 o 
  -4   1  18        1.03        0.21      4.18 o 
  -3   1  18       25.47       20.93      4.96 o 
  -2   1  18        4.38        2.31      3.56 o 
  -1   1  18       28.42       35.35      3.28 o 
   0   1  18       83.62       99.32      3.89 o 
   1   1  18      782.04      787.29      7.74 o 
   2   1  18       19.22       22.19      4.36 o 
   3   1  18      291.42      327.81     22.79 o 
   4   1  18        9.99       19.14      4.53 o 
   5   1  18      151.61      170.30      9.77 o 
 -11   2  18       21.22       18.84      3.86 o 
 -10   2  18       26.15       29.75      4.86 o 
  -9   2  18        9.45        9.61      4.54 o 
  -8   2  18        1.63       -0.71      3.39 o 
  -7   2  18      239.03      260.90      6.79 o 
  -6   2  18       10.63        8.06      4.19 o 
  -5   2  18      200.90      206.61     12.24 o 
  -4   2  18      167.10      174.43      7.32 o 
  -3   2  18        2.12        5.46      4.16 o 
  -2   2  18       71.98       77.96      4.15 o 
  -1   2  18       16.17       22.51      4.69 o 
   0   2  18        8.99       16.92      3.10 o 
   1   2  18      142.76      158.70      4.16 o 
   2   2  18      128.51      135.06      5.83 o 
   3   2  18       22.83       15.51      4.02 o 
   4   2  18        0.10        1.65      3.42 o 
   5   2  18        0.28        1.52      4.31 o 
 -11   3  18        3.40        4.73      3.26 o 
 -10   3  18        9.07        4.36      3.98 o 
  -9   3  18       94.11      100.37      6.61 o 
  -8   3  18      267.51      293.14      9.45 o 
  -7   3  18       25.22       33.17      4.08 o 
  -6   3  18       65.66       71.34      4.75 o 
  -5   3  18      281.21      307.98     22.58 o 
  -4   3  18      545.35      613.77     23.60 o 
  -3   3  18      571.30      619.85     19.77 o 
  -2   3  18      263.23      285.96      4.98 o 
  -1   3  18      209.84      210.85      7.06 o 
   0   3  18       15.85       15.38      2.99 o 
   1   3  18      510.08      508.71      7.03 o 
   2   3  18      428.78      457.19     11.88 o 
   3   3  18       56.51       54.88      6.07 o 
   4   3  18      152.94      214.66      8.16 o 
   5   3  18      123.58      158.80      6.66 o 
 -11   4  18        9.41        5.76      3.05 o 
 -10   4  18       60.59       62.50      4.77 o 
  -9   4  18       11.84       14.19      4.94 o 
  -8   4  18        1.10        1.94      4.79 o 
  -7   4  18        0.06        1.40      6.02 o 
  -6   4  18      398.49      349.19     10.98 o 
  -5   4  18        1.14       -0.48      3.61 o 
  -4   4  18       18.04       21.88      4.22 o 
  -3   4  18       31.99       34.62      3.44 o 
  -2   4  18        1.45        3.07      3.12 o 
  -1   4  18        6.17       10.08      2.72 o 
   0   4  18      514.02      546.94     10.87 o 
   1   4  18       84.71       90.64      3.82 o 
   2   4  18        9.75        9.46      3.59 o 
   3   4  18      113.86      151.76      7.41 o 
   4   4  18       11.77       19.14      4.33 o 
   5   4  18       12.33       24.26      3.98 o 
 -10   5  18       12.25       23.35      3.91 o 
  -9   5  18       81.53       86.79      5.62 o 
  -8   5  18       82.75       90.18      6.47 o 
  -7   5  18       45.62       61.22      5.87 o 
  -6   5  18       28.94       25.34      5.50 o 
  -5   5  18       17.00       17.79      5.90 o 
  -4   5  18      335.76      348.85      9.87 o 
  -3   5  18      342.95      377.22      7.00 o 
  -2   5  18      137.35      130.71      4.91 o 
  -1   5  18      133.90      140.34      5.04 o 
   0   5  18      118.39      120.92      3.76 o 
   1   5  18       43.34       51.12      3.76 o 
   2   5  18       13.55       14.85      3.28 o 
   3   5  18      198.50      225.74      7.29 o 
   4   5  18       88.02      116.21      5.71 o 
  -9   6  18        9.24        5.16      3.82 o 
  -8   6  18       41.51       39.97      4.69 o 
  -7   6  18      257.63      291.69      7.88 o 
  -6   6  18       82.46       95.63      5.92 o 
  -5   6  18       16.17       17.78      5.13 o 
  -4   6  18      147.75      155.35      6.72 o 
  -3   6  18        0.13        1.09      3.06 o 
  -2   6  18        3.58        7.16      3.09 o 
  -1   6  18      285.14      300.56     13.85 o 
   0   6  18       12.35       13.11      5.13 o 
   1   6  18       55.39       50.33      7.18 o 
   2   6  18       92.30       99.64     14.08 o 
  -7   7  18      158.31      173.89      5.21 o 
  -6   7  18       27.03       30.24      3.92 o 
  -5   7  18      156.98      196.09      5.83 o 
  -4   7  18       92.86      116.75      4.88 o 
  -3   7  18      211.64      254.56      7.03 o 
  -2   7  18      422.81      449.17      9.43 o 
  -1   7  18        7.14        9.86      4.41 o 
   0   7  18       10.67       10.96      4.42 o 
   1   7  18       56.83       55.77      4.95 o 
   2   7  18        9.97       16.01      3.72 o 
  -2   8  18       50.45       40.78      4.35 o 
  -1   8  18        3.35        1.77      3.18 o 
   0   8  18        3.04       -1.16      3.23 o 
   1   8  18       18.67       12.37      3.74 o 
 -10   1  19        2.84       -1.48      3.19 o 
  -9   1  19        0.00       -1.99      2.50 o 
  -8   1  19        0.62        2.37      2.93 o 
  -7   1  19      100.81      113.98      4.59 o 
  -6   1  19       46.97       53.05      4.14 o 
  -5   1  19      332.66      384.91      7.45 o 
  -4   1  19       91.98      103.50      5.21 o 
  -3   1  19       24.70       33.04      4.30 o 
  -2   1  19        7.69        8.42      3.67 o 
  -1   1  19       48.63       51.32      3.61 o 
   0   1  19       91.18       96.70      4.08 o 
   1   1  19     1527.67     1704.01     20.55 o 
   2   1  19      135.13      162.69      7.98 o 
   3   1  19      225.37      279.66      8.78 o 
   4   1  19      197.23      243.64      7.58 o 
 -10   2  19       28.31       21.41      3.72 o 
  -9   2  19        0.46       -0.18      4.16 o 
  -8   2  19      143.17      179.54      4.35 o 
  -7   2  19      440.77      456.97     10.41 o 
  -6   2  19        0.89        1.68      3.37 o 
  -5   2  19       16.20       28.22      4.04 o 
  -4   2  19       92.03       93.35      5.01 o 
  -3   2  19       20.94       24.50      4.12 o 
  -2   2  19       46.30       51.21      4.52 o 
  -1   2  19        2.65        6.05      2.86 o 
   0   2  19      313.89      377.78     12.13 o 
   1   2  19       88.65      108.88      6.91 o 
   2   2  19      103.78      116.86      6.71 o 
   3   2  19      346.99      490.10     10.33 o 
   4   2  19      212.48      288.71      7.26 o 
 -10   3  19        6.20        7.69      3.00 o 
  -9   3  19        8.38       10.54      4.11 o 
  -8   3  19        0.00        2.22      4.43 o 
  -7   3  19       42.54       53.96      5.82 o 
  -6   3  19      271.19      306.77      7.02 o 
  -5   3  19        0.47        3.18      3.38 o 
  -4   3  19      254.06      296.28     11.55 o 
  -3   3  19       42.18       36.39      3.98 o 
  -2   3  19        4.09        3.22      3.62 o 
  -1   3  19        5.49        3.19      3.09 o 
   0   3  19       34.48       33.03      3.71 o 
   1   3  19        6.53        5.55      4.18 o 
   2   3  19      156.12      159.88      7.26 o 
   3   3  19       33.15       41.05      4.75 o 
  -9   4  19       35.66       35.65      4.33 o 
  -8   4  19       58.89       64.21      5.38 o 
  -7   4  19      312.24      340.06      8.54 o 
  -6   4  19        1.86        1.82      4.98 o 
  -5   4  19       16.20       11.38      4.92 o 
  -4   4  19       83.24      123.07     11.33 o 
  -3   4  19       92.52       98.65      4.29 o 
  -2   4  19      149.61      165.66      7.01 o 
  -1   4  19       62.64       66.28      5.43 o 
   0   4  19        1.06        3.30      2.90 o 
   1   4  19       21.97       13.76      3.97 o 
   2   4  19      118.32      129.57      5.67 o 
  -8   5  19        0.01       -3.66      3.66 o 
  -7   5  19      298.60      331.88      7.65 o 
  -6   5  19       77.38       77.50      5.45 o 
  -5   5  19       27.67       33.97      4.68 o 
  -4   5  19       24.74       21.70      4.80 o 
  -3   5  19        5.38        7.84      4.35 o 
  -2   5  19        3.26        7.35      4.01 o 
  -1   5  19       33.49       33.91      4.23 o 
  -7   6  19      465.70      518.73      7.52 o 
  -6   6  19      178.93      196.39      5.40 o 
  -5   6  19       15.56       20.18      3.85 o 
  -4   6  19      309.63      323.17      6.56 o 
  -3   6  19      297.54      315.89      6.39 o 
  -8   0  20       82.69       85.07      4.34 o 
  -7   0  20       21.93       15.95      4.06 o 
  -6   0  20       79.74       81.45      5.38 o 
  -5   0  20      155.82      194.71      7.33 o 
  -4   0  20       76.99      100.29      6.35 o 
  -3   0  20      165.39      224.65      7.59 o 
  -2   0  20        7.80       18.64      5.05 o 
  -1   0  20       19.63       24.98      5.13 o 
  -8   1  20        8.44        5.04      3.29 o 
  -7   1  20        4.03       -0.80      2.53 o 
  -6   1  20       66.67       72.38      3.66 o 
  -5   1  20      167.79      177.45      4.79 o 
  -4   1  20        1.65        3.93      3.07 o 
  -3   1  20        0.29        3.47      3.31 o 
  -2   1  20        0.02        0.66      3.15 o 
  -1   1  20        0.83        1.34      3.29 o 
  -8   2  20       47.17       54.83      4.30 o 
  -7   2  20      218.53      257.22      7.08 o 
  -6   2  20       16.95       16.24      2.88 o 
  -5   2  20       69.95       69.34      3.56 o 
  -4   2  20       28.05       38.53      3.52 o 
  -3   2  20       69.55       84.19      3.93 o 
  -2   2  20       30.91       30.68      3.52 o 
  -1   2  20        0.01       -0.32      4.13 o 
  -8   3  20        4.45        6.63      3.39 o 
  -7   3  20       83.56       87.31      5.10 o 
  -6   3  20       28.55       37.28      4.36 o 
  -5   3  20        3.67        5.75      2.53 o 
  -4   3  20       62.79       73.37      3.69 o 
  -3   3  20       94.95      130.59      6.07 o 
  -2   3  20        1.38        2.44      4.15 o 
  -1   3  20        8.08        9.51      4.46 o 
  -7   4  20      283.62      334.08      6.47 o 
  -6   4  20      191.03      206.00      5.93 o 
  -5   4  20        6.26        7.93      3.74 o 
  -4   4  20      187.65      230.68      6.33 o 
  -3   4  20       92.81      120.69      5.18 o 
  -2   4  20       42.48       69.49      4.48 o 
  -5   1  21      305.25      340.10      6.71 o 
  -4   1  21       60.84       80.99      4.06 o 
  -3   1  21       59.11       92.14      4.81 o 
  -4   2  21       12.58        9.85      3.52 o 
  -3   2  21        0.51       -1.88      3.17 o 
                                                 
